# Supplementary material for: Host–virus association databases as tools for understanding viral spillover at varying scales
Source: PLoS Negl Trop Dis. 2026 May 18;20(5):e0013343. doi: 10.1371/journal.pntd.0013343 (PMC13193610; doi:10.1371/journal.pntd.0013343)
Supplement: S1 Appendix — (XLSX) [file pntd.0013343.s001.xlsx]

## Sheet: Sheet1
Virus	Host	Animal	Title	Author	Year_Published	PUBMED ID	DOI	total_cites	Sampling_date_single_time_point	Start_of_sampling	End_of_sampling	Country	Region	Continent	Other_hosts	Number_species_in_study	Other_pathogens	Details_other_pathogens	Design	Study_type	Detection_Method	Other_detection	Antibodies_found	Sample_specific_serology	Antigens_tested	Sample_specific_type	Positive_results_other_pathogens	Positive_ results_other_pathogens_details	Number_samples	Number_positive_samples	Number_negative_or_inconclusive_result	Database	Notes	Notes 2	Notes 3	Notes 4
ZEBOV	Eidolon helvum	Bat	Long-Term Survival of an Urban Fruit Bat Seropositive for Ebola and Lagos Bat Viruses	Hayman	2010	20694141	﻿10.1371/jourN/Al.pone.0011978	130	N/A	2009-01-01	2009-02-28	Ghana	Western Africa	Africa	Yes	2	Yes	﻿Leiden MARV, Lagos Bat Virus	Pathogen Surveillance	Screened blood serum of bats for ZEBOV and MARV in 3 different areas in Ghana and then monitored the survival of positive bats	Serology	No	IgG	IFA	N/A	Sera	Yes	MARV=0/262, Lagos=1/262	262	1	261	Shaw	﻿The novel finding in this study was that an individual female E.helvum, which had specific antibodies to both EBOV-Zaire and LBV, was alive over 13 months post-sampling. There is long-term survival of a seropositive bat	Western blot analysis was used to confirm the positive result
ZEBOV	Hypsignathus monstrosus	Bat	Long-Term Survival of an Urban Fruit Bat Seropositive for Ebola and Lagos Bat Viruses	Hayman	2010	20694141	﻿10.1371/jourN/Al.pone.0011978	130	2009-01-15	N/A	N/A	Ghana	Western Africa	Africa	Yes	2	Yes	﻿Leiden MARV, Lagos Bat Virus	Pathogen Surveillance	Screened blood serum of bats for ZEBOV and MARV in 3 different areas in Ghana and then monitored the survival of positive bats	Serology	No	IgG	IFA	N/A	Sera	No	MARV=0/3, Lagos=0/3	3	0	3	Shaw	﻿The novel finding in this study was that an individual female E.helvum, which had specific antibodies to both EBOV-Zaire and LBV, was alive over 13 months post-sampling. There is long-term survival of a seropositive bat
ZEBOV	Aves	Bird	Fruit bats as reservoirs of Ebola virus Bat	Leroy	2005	16319873	﻿10.1038/438575a	1077	2002-02-01	N/A	N/A	Gabon	Middle Africa	Africa	Yes	Multiple	No	N/A	Pathogen Surveillance	A variety of different animals were collected near the epicenter of Ebola outbreaks or near where dead gorillas were found. The animals were tested for the presence of Ebola.	Serology	Yes	IgG	ELISA	N/A	Sera	N/A	N/A	16	0	16	Shaw	Species in the study are not specified. However, it does say bats include: Hypsignathus monstrosus, Epomops franqueti, Myonycteris torquata	No viral RNA was detected in kidney, heart or lungs of any animals, no isolation of EBOV	The summary online is very indicative that bats are the reservoir for EBOV. However, when going into further detail of the article it is not so explicit	VIRION database does not state the attempt of isolation
ZEBOV	Aves	Bird	Fruit bats as reservoirs of Ebola virus Bat	Leroy	2005	16319873	﻿10.1038/438575a	1077	2002-02-01	N/A	N/A	Gabon	Middle Africa	Africa	Yes	Multiple	No	N/A	Pathogen Surveillance	A variety of different animals were collected near the epicenter of Ebola outbreaks or near where dead gorillas were found. The animals were tested for the presence of Ebola.	PCR/Sequencing	Yes	N/A	N/A	L gene	Liver, Spleen	N/A	N/A	77	0	77	Shaw	Species in the study are not specified. However, it does say bats include: Hypsignathus monstrosus, Epomops franqueti, Myonycteris torquata	No viral RNA was detected in kidney, heart or lungs of any animals, no isolation of EBOV	The summary online is very indicative that bats are the reservoir for EBOV. However, when going into further detail of the article it is not so explicit	VIRION database does not state the attempt of isolation
ZEBOV	Aves	Bird	Fruit bats as reservoirs of Ebola virus Bat	Leroy	2005	16319873	﻿10.1038/438575a	1077	2002-02-01	N/A	N/A	Gabon	Middle Africa	Africa	Yes	Multiple	No	N/A	Pathogen Surveillance	A variety of different animals were collected near the epicenter of Ebola outbreaks or near where dead gorillas were found. The animals were tested for the presence of Ebola.	Isolation	Yes	N/A	N/A	N/A	Liver, Spleen	N/A	N/A	129	0	129	Shaw	Species in the study are not specified. However, it does say bats include: Hypsignathus monstrosus, Epomops franqueti, Myonycteris torquata	No viral RNA was detected in kidney, heart or lungs of any animals, no isolation of EBOV	The summary online is very indicative that bats are the reservoir for EBOV. However, when going into further detail of the article it is not so explicit	VIRION database does not state the attempt of isolation
ZEBOV	Aves	Bird	Fruit bats as reservoirs of Ebola virus Bat	Leroy	2005	16319873	﻿10.1038/438575a	1077	2003-02-01	N/A	N/A	Republic of Congo	Central Africa	Africa	Yes	Multiple	No	N/A	Pathogen Surveillance	A variety of different animals were collected near the epicenter of Ebola outbreaks or near where dead gorillas were found. The animals were tested for the presence of Ebola.	Serology	Yes	IgG	ELISA	N/A	Sera	N/A	N/A	1	0	1	Shaw	Species in the study are not specified. However, it does say bats include: Hypsignathus monstrosus, Epomops franqueti, Myonycteris torquata	No viral RNA was detected in kidney, heart or lungs of any animals, no isolation of EBOV	The summary online is very indicative that bats are the reservoir for EBOV. However, when going into further detail of the article it is not so explicit	VIRION database does not state the attempt of isolation
ZEBOV	Aves	Bird	Fruit bats as reservoirs of Ebola virus Bat	Leroy	2005	16319873	﻿10.1038/438575a	1077	2003-02-01	N/A	N/A	Republic of Congo	Central Africa	Africa	Yes	Multiple	No	N/A	Pathogen Surveillance	A variety of different animals were collected near the epicenter of Ebola outbreaks or near where dead gorillas were found. The animals were tested for the presence of Ebola.	PCR/Sequencing	Yes	N/A	N/A	L gene	Liver, Spleen	N/A	N/A	58	0	58	Shaw	Species in the study are not specified. However, it does say bats include: Hypsignathus monstrosus, Epomops franqueti, Myonycteris torquata	No viral RNA was detected in kidney, heart or lungs of any animals, no isolation of EBOV	The summary online is very indicative that bats are the reservoir for EBOV. However, when going into further detail of the article it is not so explicit	VIRION database does not state the attempt of isolation
ZEBOV	Aves	Bird	Fruit bats as reservoirs of Ebola virus Bat	Leroy	2005	16319873	﻿10.1038/438575a	1077	2003-02-01	N/A	N/A	Republic of Congo	Central Africa	Africa	Yes	Multiple	No	N/A	Pathogen Surveillance	A variety of different animals were collected near the epicenter of Ebola outbreaks or near where dead gorillas were found. The animals were tested for the presence of Ebola.	Isolation	Yes	N/A	N/A	N/A	Liver, Spleen	N/A	N/A	58	0	58	Shaw	Species in the study are not specified. However, it does say bats include: Hypsignathus monstrosus, Epomops franqueti, Myonycteris torquata	No viral RNA was detected in kidney, heart or lungs of any animals, no isolation of EBOV	The summary online is very indicative that bats are the reservoir for EBOV. However, when going into further detail of the article it is not so explicit	VIRION database does not state the attempt of isolation
ZEBOV	Aves	Bird	Fruit bats as reservoirs of Ebola virus Bat	Leroy	2005	16319873	﻿10.1038/438575a	1077	2003-06-01	N/A	N/A	Republic of Congo	Central Africa	Africa	Yes	Multiple	No	N/A	Pathogen Surveillance	A variety of different animals were collected near the epicenter of Ebola outbreaks or near where dead gorillas were found. The animals were tested for the presence of Ebola.	Serology	Yes	IgG	ELISA	N/A	Sera	N/A	N/A	1	0	1	Shaw	Species in the study are not specified. However, it does say bats include: Hypsignathus monstrosus, Epomops franqueti, Myonycteris torquata	No viral RNA was detected in kidney, heart or lungs of any animals, no isolation of EBOV	The summary online is very indicative that bats are the reservoir for EBOV. However, when going into further detail of the article it is not so explicit	VIRION database does not state the attempt of isolation
ZEBOV	Animal	Bird	Fruit bats as reservoirs of Ebola virus Bat	Leroy	2005	16319873	﻿10.1038/438575a	1077	2003-06-01	N/A	N/A	Republic of Congo	Central Africa	Africa	Yes	Multiple	No	N/A	Pathogen Surveillance	A variety of different animals were collected near the epicenter of Ebola outbreaks or near where dead gorillas were found. The animals were tested for the presence of Ebola.	PCR/Sequencing	Yes	N/A	N/A	L gene	Liver, Spleen	N/A	N/A	35	0	35	Shaw	Species in the study are not specified. However, it does say bats include: Hypsignathus monstrosus, Epomops franqueti, Myonycteris torquata	No viral RNA was detected in kidney, heart or lungs of any animals, no isolation of EBOV	The summary online is very indicative that bats are the reservoir for EBOV. However, when going into further detail of the article it is not so explicit	VIRION database does not state the attempt of isolation
ZEBOV	Aves	Bird	Fruit bats as reservoirs of Ebola virus Bat	Leroy	2005	16319873	﻿10.1038/438575a	1077	2003-06-01	N/A	N/A	Republic of Congo	Central Africa	Africa	Yes	Multiple	No	N/A	Pathogen Surveillance	A variety of different animals were collected near the epicenter of Ebola outbreaks or near where dead gorillas were found. The animals were tested for the presence of Ebola.	Isolation	Yes	N/A	N/A	N/A	Liver, Spleen	N/A	N/A	35	0	35	Shaw	Species in the study are not specified. However, it does say bats include: Hypsignathus monstrosus, Epomops franqueti, Myonycteris torquata	No viral RNA was detected in kidney, heart or lungs of any animals, no isolation of EBOV	The summary online is very indicative that bats are the reservoir for EBOV. However, when going into further detail of the article it is not so explicit	VIRION database does not state the attempt of isolation
ZEBOV	Mammalia	Small terrestial mammals	Fruit bats as reservoirs of Ebola virus Bat	Leroy	2005	16319873	﻿10.1038/438575a	1077	2002-02-01	N/A	N/A	Gabon	Middle Africa	Africa	Yes	Multiple	No	N/A	Pathogen Surveillance	A variety of different animals were collected near the epicenter of Ebola outbreaks or near where dead gorillas were found. The animals were tested for the presence of Ebola.	Serology	Yes	IgG	ELISA	N/A	Sera	N/A	N/A	4	0	4	Shaw	Species in the study are not specified. However, it does say bats include: Hypsignathus monstrosus, Epomops franqueti, Myonycteris torquata	No viral RNA was detected in kidney, heart or lungs of any animals, no isolation of EBOV	The summary online is very indicative that bats are the reservoir for EBOV. However, when going into further detail of the article it is not so explicit	VIRION database does not state the attempt of isolation
ZEBOV	Mammalia	Small terrestial mammals	Fruit bats as reservoirs of Ebola virus Bat	Leroy	2005	16319873	﻿10.1038/438575a	1077	2002-02-01	N/A	N/A	Gabon	Middle Africa	Africa	Yes	Multiple	No	N/A	Pathogen Surveillance	A variety of different animals were collected near the epicenter of Ebola outbreaks or near where dead gorillas were found. The animals were tested for the presence of Ebola.	PCR/Sequencing	Yes	N/A	N/A	L gene	Liver, Spleen	N/A	N/A	31	0	31	Shaw	Species in the study are not specified. However, it does say bats include: Hypsignathus monstrosus, Epomops franqueti, Myonycteris torquata	No viral RNA was detected in kidney, heart or lungs of any animals, no isolation of EBOV	The summary online is very indicative that bats are the reservoir for EBOV. However, when going into further detail of the article it is not so explicit	VIRION database does not state the attempt of isolation
ZEBOV	Mammalia	Small terrestial mammals	Fruit bats as reservoirs of Ebola virus Bat	Leroy	2005	16319873	﻿10.1038/438575a	1077	2002-02-01	N/A	N/A	Gabon	Middle Africa	Africa	Yes	Multiple	No	N/A	Pathogen Surveillance	A variety of different animals were collected near the epicenter of Ebola outbreaks or near where dead gorillas were found. The animals were tested for the presence of Ebola.	Isolation	Yes	N/A	N/A	N/A	Liver, Spleen	N/A	N/A	54	0	54	Shaw	Species in the study are not specified. However, it does say bats include: Hypsignathus monstrosus, Epomops franqueti, Myonycteris torquata	No viral RNA was detected in kidney, heart or lungs of any animals, no isolation of EBOV	The summary online is very indicative that bats are the reservoir for EBOV. However, when going into further detail of the article it is not so explicit	VIRION database does not state the attempt of isolation
ZEBOV	Mammalia	Small terrestial mammals	Fruit bats as reservoirs of Ebola virus Bat	Leroy	2005	16319873	﻿10.1038/438575a	1077	2003-02-01	N/A	N/A	Republic of Congo	Central Africa	Africa	Yes	Multiple	No	N/A	Pathogen Surveillance	A variety of different animals were collected near the epicenter of Ebola outbreaks or near where dead gorillas were found. The animals were tested for the presence of Ebola.	PCR/Sequencing	Yes	N/A	N/A	L gene	Liver, Spleen	N/A	N/A	72	0	72	Shaw	Species in the study are not specified. However, it does say bats include: Hypsignathus monstrosus, Epomops franqueti, Myonycteris torquata	No viral RNA was detected in kidney, heart or lungs of any animals, no isolation of EBOV	The summary online is very indicative that bats are the reservoir for EBOV. However, when going into further detail of the article it is not so explicit	VIRION database does not state the attempt of isolation
ZEBOV	Mammalia	Small terrestial mammals	Fruit bats as reservoirs of Ebola virus Bat	Leroy	2005	16319873	﻿10.1038/438575a	1077	2003-02-01	N/A	N/A	Republic of Congo	Central Africa	Africa	Yes	Multiple	No	N/A	Pathogen Surveillance	A variety of different animals were collected near the epicenter of Ebola outbreaks or near where dead gorillas were found. The animals were tested for the presence of Ebola.	Isolation	Yes	N/A	N/A	N/A	Liver, Spleen	N/A	N/A	72	0	72	Shaw	Species in the study are not specified. However, it does say bats include: Hypsignathus monstrosus, Epomops franqueti, Myonycteris torquata	No viral RNA was detected in kidney, heart or lungs of any animals, no isolation of EBOV	The summary online is very indicative that bats are the reservoir for EBOV. However, when going into further detail of the article it is not so explicit	VIRION database does not state the attempt of isolation
ZEBOV	Mammalia	Small terrestial mammals	Fruit bats as reservoirs of Ebola virus Bat	Leroy	2005	16319873	﻿10.1038/438575a	1077	2003-06-01	N/A	N/A	Republic of Congo	Central Africa	Africa	Yes	Multiple	No	N/A	Pathogen Surveillance	A variety of different animals were collected near the epicenter of Ebola outbreaks or near where dead gorillas were found. The animals were tested for the presence of Ebola.	PCR/Sequencing	Yes	N/A	N/A	L gene	Liver, Spleen	N/A	N/A	2	0	2	Shaw	Species in the study are not specified. However, it does say bats include: Hypsignathus monstrosus, Epomops franqueti, Myonycteris torquata	No viral RNA was detected in kidney, heart or lungs of any animals, no isolation of EBOV	The summary online is very indicative that bats are the reservoir for EBOV. However, when going into further detail of the article it is not so explicit	VIRION database does not state the attempt of isolation
ZEBOV	Mammalia	Small terrestial mammals	Fruit bats as reservoirs of Ebola virus Bat	Leroy	2005	16319873	﻿10.1038/438575a	1077	2003-06-01	N/A	N/A	Republic of Congo	Central Africa	Africa	Yes	Multiple	No	N/A	Pathogen Surveillance	A variety of different animals were collected near the epicenter of Ebola outbreaks or near where dead gorillas were found. The animals were tested for the presence of Ebola.	Isolation	Yes	N/A	N/A	N/A	Liver, Spleen	N/A	N/A	3	0	3	Shaw	Species in the study are not specified. However, it does say bats include: Hypsignathus monstrosus, Epomops franqueti, Myonycteris torquata	No viral RNA was detected in kidney, heart or lungs of any animals, no isolation of EBOV	The summary online is very indicative that bats are the reservoir for EBOV. However, when going into further detail of the article it is not so explicit	VIRION database does not state the attempt of isolation
ZEBOV	Chiroptera	Bats	Fruit bats as reservoirs of Ebola virus Bat	Leroy	2005	16319873	﻿10.1038/438575a	1077	2002-02-01	N/A	N/A	Gabon	Middle Africa	Africa	Yes	Multiple	No	N/A	Pathogen Surveillance	A variety of different animals were collected near the epicenter of Ebola outbreaks or near where dead gorillas were found. The animals were tested for the presence of Ebola.	Serology	Yes	IgG	ELISA	N/A	Sera	N/A	N/A	27	4	23	Shaw	Species in the study are not specified. However, it does say bats include: Hypsignathus monstrosus, Epomops franqueti, Myonycteris torquata	No viral RNA was detected in kidney, heart or lungs of any animals, no isolation of EBOV	The summary online is very indicative that bats are the reservoir for EBOV. However, when going into further detail of the article it is not so explicit	VIRION database does not state the attempt of isolation
ZEBOV	Chiroptera	Bats	Fruit bats as reservoirs of Ebola virus Bat	Leroy	2005	16319873	﻿10.1038/438575a	1077	2002-02-01	N/A	N/A	Gabon	Middle Africa	Africa	Yes	Multiple	No	N/A	Pathogen Surveillance	A variety of different animals were collected near the epicenter of Ebola outbreaks or near where dead gorillas were found. The animals were tested for the presence of Ebola.	PCR/Sequencing	Yes	N/A	N/A	L gene	Liver, Spleen	N/A	N/A	77	2	75	Shaw	Species in the study are not specified. However, it does say bats include: Hypsignathus monstrosus, Epomops franqueti, Myonycteris torquata	No viral RNA was detected in kidney, heart or lungs of any animals, no isolation of EBOV	The summary online is very indicative that bats are the reservoir for EBOV. However, when going into further detail of the article it is not so explicit	VIRION database does not state the attempt of isolation
ZEBOV	Chiroptera	Bats	Fruit bats as reservoirs of Ebola virus Bat	Leroy	2005	16319873	﻿10.1038/438575a	1077	2002-02-01	N/A	N/A	Gabon	Middle Africa	Africa	Yes	Multiple	No	N/A	Pathogen Surveillance	A variety of different animals were collected near the epicenter of Ebola outbreaks or near where dead gorillas were found. The animals were tested for the presence of Ebola.	Isolation	Yes	N/A	N/A	N/A	Liver, Spleen	N/A	N/A	96	0	96	Shaw	Species in the study are not specified. However, it does say bats include: Hypsignathus monstrosus, Epomops franqueti, Myonycteris torquata	No viral RNA was detected in kidney, heart or lungs of any animals, no isolation of EBOV	The summary online is very indicative that bats are the reservoir for EBOV. However, when going into further detail of the article it is not so explicit	VIRION database does not state the attempt of isolation
ZEBOV	Chiroptera	Bats	Fruit bats as reservoirs of Ebola virus Bat	Leroy	2005	16319873	﻿10.1038/438575a	1077	2003-02-01	N/A	N/A	Republic of Congo	Central Africa	Africa	Yes	Multiple	No	N/A	Pathogen Surveillance	A variety of different animals were collected near the epicenter of Ebola outbreaks or near where dead gorillas were found. The animals were tested for the presence of Ebola.	Serology	Yes	IgG	ELISA	N/A	Sera	N/A	N/A	10	0	10	Shaw	Species in the study are not specified. However, it does say bats include: Hypsignathus monstrosus, Epomops franqueti, Myonycteris torquata	No viral RNA was detected in kidney, heart or lungs of any animals, no isolation of EBOV	The summary online is very indicative that bats are the reservoir for EBOV. However, when going into further detail of the article it is not so explicit	VIRION database does not state the attempt of isolation
ZEBOV	Chiroptera	Bats	Fruit bats as reservoirs of Ebola virus Bat	Leroy	2005	16319873	﻿10.1038/438575a	1077	2003-02-01	N/A	N/A	Republic of Congo	Central Africa	Africa	Yes	Multiple	No	N/A	Pathogen Surveillance	A variety of different animals were collected near the epicenter of Ebola outbreaks or near where dead gorillas were found. The animals were tested for the presence of Ebola.	PCR/Sequencing	Yes	N/A	N/A	L gene	Liver, Spleen	N/A	N/A	52	7	45	Shaw	Species in the study are not specified. However, it does say bats include: Hypsignathus monstrosus, Epomops franqueti, Myonycteris torquata	No viral RNA was detected in kidney, heart or lungs of any animals, no isolation of EBOV	The summary online is very indicative that bats are the reservoir for EBOV. However, when going into further detail of the article it is not so explicit	VIRION database does not state the attempt of isolation
ZEBOV	Chiroptera	Bats	Fruit bats as reservoirs of Ebola virus Bat	Leroy	2005	16319873	﻿10.1038/438575a	1077	2003-02-01	N/A	N/A	Republic of Congo	Central Africa	Africa	Yes	Multiple	No	N/A	Pathogen Surveillance	A variety of different animals were collected near the epicenter of Ebola outbreaks or near where dead gorillas were found. The animals were tested for the presence of Ebola.	Isolation	Yes	N/A	N/A	N/A	Liver, Spleen	N/A	N/A	52	0	52	Shaw	Species in the study are not specified. However, it does say bats include: Hypsignathus monstrosus, Epomops franqueti, Myonycteris torquata	No viral RNA was detected in kidney, heart or lungs of any animals, no isolation of EBOV	The summary online is very indicative that bats are the reservoir for EBOV. However, when going into further detail of the article it is not so explicit	VIRION database does not state the attempt of isolation
ZEBOV	Chiroptera	Bats	Fruit bats as reservoirs of Ebola virus Bat	Leroy	2005	16319873	﻿10.1038/438575a	1077	2003-06-01	N/A	N/A	Republic of Congo	Central Africa	Africa	Yes	Multiple	No	N/A	Pathogen Surveillance	A variety of different animals were collected near the epicenter of Ebola outbreaks or near where dead gorillas were found. The animals were tested for the presence of Ebola.	Serology	Yes	IgG	ELISA	N/A	Sera	N/A	N/A	180	12	168	Shaw	Species in the study are not specified. However, it does say bats include: Hypsignathus monstrosus, Epomops franqueti, Myonycteris torquata	No viral RNA was detected in kidney, heart or lungs of any animals, no isolation of EBOV	The summary online is very indicative that bats are the reservoir for EBOV. However, when going into further detail of the article it is not so explicit	VIRION database does not state the attempt of isolation
ZEBOV	Chiroptera	Bats	Fruit bats as reservoirs of Ebola virus Bat	Leroy	2005	16319873	﻿10.1038/438575a	1077	2003-06-01	N/A	N/A	Republic of Congo	Central Africa	Africa	Yes	Multiple	No	N/A	Pathogen Surveillance	A variety of different animals were collected near the epicenter of Ebola outbreaks or near where dead gorillas were found. The animals were tested for the presence of Ebola.	PCR/Sequencing	Yes	N/A	N/A	L gene	Liver, Spleen	N/A	N/A	281	4	277	Shaw	Species in the study are not specified. However, it does say bats include: Hypsignathus monstrosus, Epomops franqueti, Myonycteris torquata	No viral RNA was detected in kidney, heart or lungs of any animals, no isolation of EBOV	The summary online is very indicative that bats are the reservoir for EBOV. However, when going into further detail of the article it is not so explicit	VIRION database does not state the attempt of isolation
ZEBOV	Chiroptera	Bats	Fruit bats as reservoirs of Ebola virus Bat	Leroy	2005	16319873	﻿10.1038/438575a	1077	2003-06-01	N/A	N/A	Republic of Congo	Central Africa	Africa	Yes	Multiple	No	N/A	Pathogen Surveillance	A variety of different animals were collected near the epicenter of Ebola outbreaks or near where dead gorillas were found. The animals were tested for the presence of Ebola.	Isolation	Yes	N/A	N/A	N/A	Liver, Spleen	N/A	N/A	531	0	531	Shaw	Species in the study are not specified. However, it does say bats include: Hypsignathus monstrosus, Epomops franqueti, Myonycteris torquata	No viral RNA was detected in kidney, heart or lungs of any animals, no isolation of EBOV	The summary online is very indicative that bats are the reservoir for EBOV. However, when going into further detail of the article it is not so explicit	VIRION database does not state the attempt of isolation
ZEBOV	Lemuridae	Primate	A serological survey of Ebola virus infection in central African non-human primates	Leroy	2004	﻿15529251	﻿10.1086/425421	80	N/A	1985	2000	Gabon	Middle Africa	Africa	Yes	20	No	N/A	Pathogen Surveillance	Looking for the prevelance of IgGantibodies of Zaire Ebolavirus in a variety of different species / ﻿Our serologic survey of wild nonhuman primates in central Africa was intended to deter- mine which species the virus can infect, whether nonlethal natural infection occurs in nonhuman primates, and whether EBOV was present in these species before the recent Ebola outbreaks in this region./ also us…	Serology	No	IgG	ELISA	N/A	blood	N/A	N/A	4	0	4	GMPD2	Some samples are blood and some are from muscle tissue	All of the positive antigens in non-human primates were negative for IgG antibodies	Also looked at difference between captive born and wild - ﻿None of the 145 captive-born nonhuman primates (115 mandrills and 30 chimpanzees) had detectable levels ofEBOV- specific IgG in their blood. - these were still included in the results	As there are 2 different Leroy (2004) papers, creates confusion with entries, which can lead to mislabelling
ZEBOV	Miopithcus talapoin	Primate	A serological survey of Ebola virus infection in central African non-human primates	Leroy	2004	﻿15529251	﻿10.1086/425421	80	N/A	1985	2000	Gabon	Middle Africa	Africa	Yes	20	No	N/A	Pathogen Surveillance	Looking for the prevelance of IgGantibodies of Zaire Ebolavirus in a variety of different species / ﻿Our serologic survey of wild nonhuman primates in central Africa was intended to deter- mine which species the virus can infect, whether nonlethal natural infection occurs in nonhuman primates, and whether EBOV was present in these species before the recent Ebola outbreaks in this region./ also us…	Serology	No	IgG	ELISA	N/A	blood	N/A	N/A	1	0	1	GMPD2	Some samples are blood and some are from muscle tissue	All of the positive antigens in non-human primates were negative for IgG antibodies	Also looked at difference between captive born and wild - ﻿None of the 145 captive-born nonhuman primates (115 mandrills and 30 chimpanzees) had detectable levels ofEBOV- specific IgG in their blood. - these were still included in the results	As there are 2 different Leroy (2004) papers, creates confusion with entries, which can lead to mislabelling
ZEBOV	Erythrocebus patas	Primate	A serological survey of Ebola virus infection in central African non-human primates	Leroy	2004	﻿15529251	﻿10.1086/425421	80	N/A	1985	2000	Cameroon	Central Africa	Africa	Yes	20	No	N/A	Pathogen Surveillance	Looking for the prevelance of IgGantibodies of Zaire Ebolavirus in a variety of different species / ﻿Our serologic survey of wild nonhuman primates in central Africa was intended to deter- mine which species the virus can infect, whether nonlethal natural infection occurs in nonhuman primates, and whether EBOV was present in these species before the recent Ebola outbreaks in this region./ also us…	Serology	No	IgG	ELISA	N/A	blood	N/A	N/A	7	0	7	GMPD2	Some samples are blood and some are from muscle tissue	All of the positive antigens in non-human primates were negative for IgG antibodies	Also looked at difference between captive born and wild - ﻿None of the 145 captive-born nonhuman primates (115 mandrills and 30 chimpanzees) had detectable levels ofEBOV- specific IgG in their blood. - these were still included in the results	As there are 2 different Leroy (2004) papers, creates confusion with entries, which can lead to mislabelling
ZEBOV	﻿Cercopithecus agilis	Primate	A serological survey of Ebola virus infection in central African non-human primates	Leroy	2004	﻿15529251	﻿10.1086/425421	80	N/A	1985	2000	Cameroon	Central Africa	Africa	Yes	20	No	N/A	Pathogen Surveillance	Looking for the prevelance of IgGantibodies of Zaire Ebolavirus in a variety of different species / ﻿Our serologic survey of wild nonhuman primates in central Africa was intended to deter- mine which species the virus can infect, whether nonlethal natural infection occurs in nonhuman primates, and whether EBOV was present in these species before the recent Ebola outbreaks in this region./ also us…	Serology	No	IgG	ELISA	N/A	blood	N/A	N/A	12	0	12	GMPD2	Some samples are blood and some are from muscle tissue	All of the positive antigens in non-human primates were negative for IgG antibodies	Also looked at difference between captive born and wild - ﻿None of the 145 captive-born nonhuman primates (115 mandrills and 30 chimpanzees) had detectable levels ofEBOV- specific IgG in their blood. - these were still included in the results	As there are 2 different Leroy (2004) papers, creates confusion with entries, which can lead to mislabelling
ZEBOV	﻿Cercopithecus cephus	Primate	A serological survey of Ebola virus infection in central African non-human primates	Leroy	2004	﻿15529251	﻿10.1086/425421	80	N/A	1985	2000	Cameroon	Central Africa	Africa	Yes	20	No	N/A	Pathogen Surveillance	Looking for the prevelance of IgGantibodies of Zaire Ebolavirus in a variety of different species / ﻿Our serologic survey of wild nonhuman primates in central Africa was intended to deter- mine which species the virus can infect, whether nonlethal natural infection occurs in nonhuman primates, and whether EBOV was present in these species before the recent Ebola outbreaks in this region./ also us…	Serology	No	IgG	ELISA	N/A	blood	N/A	N/A	7	0	7	GMPD2	Some samples are blood and some are from muscle tissue	All of the positive antigens in non-human primates were negative for IgG antibodies	Also looked at difference between captive born and wild - ﻿None of the 145 captive-born nonhuman primates (115 mandrills and 30 chimpanzees) had detectable levels ofEBOV- specific IgG in their blood. - these were still included in the results	As there are 2 different Leroy (2004) papers, creates confusion with entries, which can lead to mislabelling
ZEBOV	﻿Cercopithecus cephus	Primate	A serological survey of Ebola virus infection in central African non-human primates	Leroy	2004	﻿15529251	﻿10.1086/425421	80	N/A	1985	2000	Gabon	Middle Africa	Africa	Yes	20	No	N/A	Pathogen Surveillance	Looking for the prevelance of IgGantibodies of Zaire Ebolavirus in a variety of different species / ﻿Our serologic survey of wild nonhuman primates in central Africa was intended to deter- mine which species the virus can infect, whether nonlethal natural infection occurs in nonhuman primates, and whether EBOV was present in these species before the recent Ebola outbreaks in this region./ also us…	Serology	No	IgG	ELISA	N/A	blood	N/A	N/A	13	0	13	GMPD2	Some samples are blood and some are from muscle tissue	All of the positive antigens in non-human primates were negative for IgG antibodies	Also looked at difference between captive born and wild - ﻿None of the 145 captive-born nonhuman primates (115 mandrills and 30 chimpanzees) had detectable levels ofEBOV- specific IgG in their blood. - these were still included in the results	As there are 2 different Leroy (2004) papers, creates confusion with entries, which can lead to mislabelling
ZEBOV	﻿Cercopithecus erythotis	Primate	A serological survey of Ebola virus infection in central African non-human primates	Leroy	2004	﻿15529251	﻿10.1086/425421	80	N/A	1985	2000	Cameroon	Central Africa	Africa	Yes	20	No	N/A	Pathogen Surveillance	Looking for the prevelance of IgG antibodies of Zaire Ebolavirus in a variety of different species / ﻿Our serologic survey of wild nonhuman primates in central Africa was intended to deter- mine which species the virus can infect, whether nonlethal natural infection occurs in nonhuman primates, and whether EBOV was present in these species before the recent Ebola outbreaks in this region./ also u…	Serology	No	IgG	ELISA	N/A	blood	N/A	N/A	6	0	6	GMPD2	Some samples are blood and some are from muscle tissue	All of the positive antigens in non-human primates were negative for IgG antibodies	Also looked at difference between captive born and wild - ﻿None of the 145 captive-born nonhuman primates (115 mandrills and 30 chimpanzees) had detectable levels ofEBOV- specific IgG in their blood. - these were still included in the results	As there are 2 different Leroy (2004) papers, creates confusion with entries, which can lead to mislabelling
ZEBOV	﻿Cercopithecus mona	Primate	A serological survey of Ebola virus infection in central African non-human primates	Leroy	2004	﻿15529251	﻿10.1086/425421	80	N/A	1985	2000	Cameroon	Central Africa	Africa	Yes	20	No	N/A	Pathogen Surveillance	Looking for the prevelance of IgGantibodies of Zaire Ebolavirus in a variety of different species / ﻿Our serologic survey of wild nonhuman primates in central Africa was intended to deter- mine which species the virus can infect, whether nonlethal natural infection occurs in nonhuman primates, and whether EBOV was present in these species before the recent Ebola outbreaks in this region./ also us…	Serology	No	IgG	ELISA	N/A	blood	N/A	N/A	8	0	8	GMPD2	Some samples are blood and some are from muscle tissue	All of the positive antigens in non-human primates were negative for IgG antibodies	Also looked at difference between captive born and wild - ﻿None of the 145 captive-born nonhuman primates (115 mandrills and 30 chimpanzees) had detectable levels ofEBOV- specific IgG in their blood. - these were still included in the results	As there are 2 different Leroy (2004) papers, creates confusion with entries, which can lead to mislabelling
ZEBOV	﻿Cercopithecus neglectus	Primate	A serological survey of Ebola virus infection in central African non-human primates	Leroy	2004	﻿15529251	﻿10.1086/425421	80	N/A	1985	2000	Cameroon	Central Africa	Africa	Yes	20	No	N/A	Pathogen Surveillance	Looking for the prevelance of IgGantibodies of Zaire Ebolavirus in a variety of different species / ﻿Our serologic survey of wild nonhuman primates in central Africa was intended to deter- mine which species the virus can infect, whether nonlethal natural infection occurs in nonhuman primates, and whether EBOV was present in these species before the recent Ebola outbreaks in this region./ also us…	Serology	No	IgG	ELISA	N/A	blood	N/A	N/A	6	1	5	GMPD2	Some samples are blood and some are from muscle tissue	All of the positive antigens in non-human primates were negative for IgG antibodies	Also looked at difference between captive born and wild - ﻿None of the 145 captive-born nonhuman primates (115 mandrills and 30 chimpanzees) had detectable levels ofEBOV- specific IgG in their blood. - these were still included in the results	As there are 2 different Leroy (2004) papers, creates confusion with entries, which can lead to mislabelling
ZEBOV	﻿Cercopithecus neglectus	Primate	A serological survey of Ebola virus infection in central African non-human primates	Leroy	2004	﻿15529251	﻿10.1086/425421	80	N/A	1985	2000	Gabon	Middle Africa	Africa	Yes	20	No	N/A	Pathogen Surveillance	Looking for the prevelance of IgGantibodies of Zaire Ebolavirus in a variety of different species / ﻿Our serologic survey of wild nonhuman primates in central Africa was intended to deter- mine which species the virus can infect, whether nonlethal natural infection occurs in nonhuman primates, and whether EBOV was present in these species before the recent Ebola outbreaks in this region./ also us…	Serology	No	IgG	ELISA	N/A	blood	N/A	N/A	2	0	2	GMPD2	Some samples are blood and some are from muscle tissue	All of the positive antigens in non-human primates were negative for IgG antibodies	Also looked at difference between captive born and wild - ﻿None of the 145 captive-born nonhuman primates (115 mandrills and 30 chimpanzees) had detectable levels ofEBOV- specific IgG in their blood. - these were still included in the results	As there are 2 different Leroy (2004) papers, creates confusion with entries, which can lead to mislabelling
ZEBOV	﻿Cercopithecus nictitans	Primate	A serological survey of Ebola virus infection in central African non-human primates	Leroy	2004	﻿15529251	﻿10.1086/425421	80	N/A	1985	2000	Cameroon	Central Africa	Africa	Yes	20	No	N/A	Pathogen Surveillance	Looking for the prevelance of IgGantibodies of Zaire Ebolavirus in a variety of different species / ﻿Our serologic survey of wild nonhuman primates in central Africa was intended to deter- mine which species the virus can infect, whether nonlethal natural infection occurs in nonhuman primates, and whether EBOV was present in these species before the recent Ebola outbreaks in this region./ also us…	Serology	No	IgG	ELISA	N/A	blood	N/A	N/A	14	0	14	GMPD2	Some samples are blood and some are from muscle tissue	All of the positive antigens in non-human primates were negative for IgG antibodies	Also looked at difference between captive born and wild - ﻿None of the 145 captive-born nonhuman primates (115 mandrills and 30 chimpanzees) had detectable levels ofEBOV- specific IgG in their blood. - these were still included in the results	As there are 2 different Leroy (2004) papers, creates confusion with entries, which can lead to mislabelling
ZEBOV	﻿Cercopithecus nictitans	Primate	A serological survey of Ebola virus infection in central African non-human primates	Leroy	2004	﻿15529251	﻿10.1086/425421	80	N/A	1985	2000	Gabon	Middle Africa	Africa	Yes	20	No	N/A	Pathogen Surveillance	Looking for the prevelance of IgGantibodies of Zaire Ebolavirus in a variety of different species / ﻿Our serologic survey of wild nonhuman primates in central Africa was intended to deter- mine which species the virus can infect, whether nonlethal natural infection occurs in nonhuman primates, and whether EBOV was present in these species before the recent Ebola outbreaks in this region./ also us…	Serology	No	IgG	ELISA	N/A	blood	N/A	N/A	17	0	17	GMPD2	Some samples are blood and some are from muscle tissue	All of the positive antigens in non-human primates were negative for IgG antibodies	Also looked at difference between captive born and wild - ﻿None of the 145 captive-born nonhuman primates (115 mandrills and 30 chimpanzees) had detectable levels ofEBOV- specific IgG in their blood. - these were still included in the results	As there are 2 different Leroy (2004) papers, creates confusion with entries, which can lead to mislabelling
ZEBOV	﻿Cercopithecus pogonias	Primate	A serological survey of Ebola virus infection in central African non-human primates	Leroy	2004	﻿15529251	﻿10.1086/425421	80	N/A	1985	2000	Gabon	Middle Africa	Africa	Yes	20	No	N/A	Pathogen Surveillance	Looking for the prevelance of IgGantibodies of Zaire Ebolavirus in a variety of different species / ﻿Our serologic survey of wild nonhuman primates in central Africa was intended to deter- mine which species the virus can infect, whether nonlethal natural infection occurs in nonhuman primates, and whether EBOV was present in these species before the recent Ebola outbreaks in this region./ also us…	Serology	No	IgG	ELISA	N/A	blood	N/A	N/A	1	0	1	GMPD2	Some samples are blood and some are from muscle tissue	All of the positive antigens in non-human primates were negative for IgG antibodies	Also looked at difference between captive born and wild - ﻿None of the 145 captive-born nonhuman primates (115 mandrills and 30 chimpanzees) had detectable levels ofEBOV- specific IgG in their blood. - these were still included in the results	As there are 2 different Leroy (2004) papers, creates confusion with entries, which can lead to mislabelling
ZEBOV	﻿Cercopithecus preussi	Primate	A serological survey of Ebola virus infection in central African non-human primates	Leroy	2004	﻿15529251	﻿10.1086/425421	80	N/A	1985	2000	Cameroon	Central Africa	Africa	Yes	20	No	N/A	Pathogen Surveillance	Looking for the prevelance of IgGantibodies of Zaire Ebolavirus in a variety of different species / ﻿Our serologic survey of wild nonhuman primates in central Africa was intended to deter- mine which species the virus can infect, whether nonlethal natural infection occurs in nonhuman primates, and whether EBOV was present in these species before the recent Ebola outbreaks in this region./ also us…	Serology	No	IgG	ELISA	N/A	blood	N/A	N/A	14	0	14	GMPD2	Some samples are blood and some are from muscle tissue	All of the positive antigens in non-human primates were negative for IgG antibodies	Also looked at difference between captive born and wild - ﻿None of the 145 captive-born nonhuman primates (115 mandrills and 30 chimpanzees) had detectable levels ofEBOV- specific IgG in their blood. - these were still included in the results	As there are 2 different Leroy (2004) papers, creates confusion with entries, which can lead to mislabelling
ZEBOV	﻿Cercopithecus tantalus	Primate	A serological survey of Ebola virus infection in central African non-human primates	Leroy	2004	﻿15529251	﻿10.1086/425421	80	N/A	1985	2000	Cameroon	Central Africa	Africa	Yes	20	No	N/A	Pathogen Surveillance	Looking for the prevelance of IgGantibodies of Zaire Ebolavirus in a variety of different species / ﻿Our serologic survey of wild nonhuman primates in central Africa was intended to deter- mine which species the virus can infect, whether nonlethal natural infection occurs in nonhuman primates, and whether EBOV was present in these species before the recent Ebola outbreaks in this region./ also us…	Serology	No	IgG	ELISA	N/A	blood	N/A	N/A	7	0	7	GMPD2	Some samples are blood and some are from muscle tissue	All of the positive antigens in non-human primates were negative for IgG antibodies	Also looked at difference between captive born and wild - ﻿None of the 145 captive-born nonhuman primates (115 mandrills and 30 chimpanzees) had detectable levels ofEBOV- specific IgG in their blood. - these were still included in the results	As there are 2 different Leroy (2004) papers, creates confusion with entries, which can lead to mislabelling
ZEBOV	﻿Lophocebus albigena	Primate	A serological survey of Ebola virus infection in central African non-human primates	Leroy	2004	﻿15529251	﻿10.1086/425421	80	N/A	1985	2000	Cameroon	Central Africa	Africa	Yes	20	No	N/A	Pathogen Surveillance	Looking for the prevelance of IgGantibodies of Zaire Ebolavirus in a variety of different species / ﻿Our serologic survey of wild nonhuman primates in central Africa was intended to deter- mine which species the virus can infect, whether nonlethal natural infection occurs in nonhuman primates, and whether EBOV was present in these species before the recent Ebola outbreaks in this region./ also us…	Serology	No	IgG	ELISA	N/A	blood	N/A	N/A	2	0	2	GMPD2	Some samples are blood and some are from muscle tissue	All of the positive antigens in non-human primates were negative for IgG antibodies	Also looked at difference between captive born and wild - ﻿None of the 145 captive-born nonhuman primates (115 mandrills and 30 chimpanzees) had detectable levels ofEBOV- specific IgG in their blood. - these were still included in the results	As there are 2 different Leroy (2004) papers, creates confusion with entries, which can lead to mislabelling
ZEBOV	﻿Lophocebus albigena	Primate	A serological survey of Ebola virus infection in central African non-human primates	Leroy	2004	﻿15529251	﻿10.1086/425421	80	N/A	1985	2000	Gabon	Middle Africa	Africa	Yes	20	No	N/A	Pathogen Surveillance	Looking for the prevelance of IgGantibodies of Zaire Ebolavirus in a variety of different species / ﻿Our serologic survey of wild nonhuman primates in central Africa was intended to deter- mine which species the virus can infect, whether nonlethal natural infection occurs in nonhuman primates, and whether EBOV was present in these species before the recent Ebola outbreaks in this region./ also us…	Serology	No	IgG	ELISA	N/A	blood	N/A	N/A	2	0	2	GMPD2	Some samples are blood and some are from muscle tissue	All of the positive antigens in non-human primates were negative for IgG antibodies	Also looked at difference between captive born and wild - ﻿None of the 145 captive-born nonhuman primates (115 mandrills and 30 chimpanzees) had detectable levels ofEBOV- specific IgG in their blood. - these were still included in the results	As there are 2 different Leroy (2004) papers, creates confusion with entries, which can lead to mislabelling
ZEBOV	﻿Cercocebus torquatus	Primate	A serological survey of Ebola virus infection in central African non-human primates	Leroy	2004	﻿15529251	﻿10.1086/425421	80	N/A	1985	2000	Cameroon	Central Africa	Africa	Yes	20	No	N/A	Pathogen Surveillance	Looking for the prevelance of IgGantibodies of Zaire Ebolavirus in a variety of different species / ﻿Our serologic survey of wild nonhuman primates in central Africa was intended to deter- mine which species the virus can infect, whether nonlethal natural infection occurs in nonhuman primates, and whether EBOV was present in these species before the recent Ebola outbreaks in this region./ also us…	Serology	No	IgG	ELISA	N/A	blood	N/A	N/A	13	0	13	GMPD2	Some samples are blood and some are from muscle tissue	All of the positive antigens in non-human primates were negative for IgG antibodies	Also looked at difference between captive born and wild - ﻿None of the 145 captive-born nonhuman primates (115 mandrills and 30 chimpanzees) had detectable levels ofEBOV- specific IgG in their blood. - these were still included in the results	As there are 2 different Leroy (2004) papers, creates confusion with entries, which can lead to mislabelling
ZEBOV	﻿Cercocebus torquatus	Primate	A serological survey of Ebola virus infection in central African non-human primates	Leroy	2004	﻿15529251	﻿10.1086/425421	80	N/A	1985	2000	Gabon	Middle Africa	Africa	Yes	20	No	N/A	Pathogen Surveillance	Looking for the prevelance of IgGantibodies of Zaire Ebolavirus in a variety of different species / ﻿Our serologic survey of wild nonhuman primates in central Africa was intended to deter- mine which species the virus can infect, whether nonlethal natural infection occurs in nonhuman primates, and whether EBOV was present in these species before the recent Ebola outbreaks in this region./ also us…	Serology	No	IgG	ELISA	N/A	blood	N/A	N/A	3	0	3	GMPD2	Some samples are blood and some are from muscle tissue	All of the positive antigens in non-human primates were negative for IgG antibodies	Also looked at difference between captive born and wild - ﻿None of the 145 captive-born nonhuman primates (115 mandrills and 30 chimpanzees) had detectable levels ofEBOV- specific IgG in their blood. - these were still included in the results	As there are 2 different Leroy (2004) papers, creates confusion with entries, which can lead to mislabelling
ZEBOV	﻿Colobus gueresa	Primate	A serological survey of Ebola virus infection in central African non-human primates	Leroy	2004	﻿15529251	﻿10.1086/425421	80	N/A	1985	2000	Cameroon	Central Africa	Africa	Yes	20	No	N/A	Pathogen Surveillance	Looking for the prevelance of IgGantibodies of Zaire Ebolavirus in a variety of different species / ﻿Our serologic survey of wild nonhuman primates in central Africa was intended to deter- mine which species the virus can infect, whether nonlethal natural infection occurs in nonhuman primates, and whether EBOV was present in these species before the recent Ebola outbreaks in this region./ also us…	Serology	No	IgG	ELISA	N/A	blood	N/A	N/A	2	0	2	GMPD2	Some samples are blood and some are from muscle tissue	All of the positive antigens in non-human primates were negative for IgG antibodies	Also looked at difference between captive born and wild - ﻿None of the 145 captive-born nonhuman primates (115 mandrills and 30 chimpanzees) had detectable levels ofEBOV- specific IgG in their blood. - these were still included in the results	As there are 2 different Leroy (2004) papers, creates confusion with entries, which can lead to mislabelling
ZEBOV	﻿Colobus gueresa	Primate	A serological survey of Ebola virus infection in central African non-human primates	Leroy	2004	﻿15529251	﻿10.1086/425421	80	N/A	1985	2000	Gabon	Middle Africa	Africa	Yes	20	No	N/A	Pathogen Surveillance	Looking for the prevelance of IgGantibodies of Zaire Ebolavirus in a variety of different species / ﻿Our serologic survey of wild nonhuman primates in central Africa was intended to deter- mine which species the virus can infect, whether nonlethal natural infection occurs in nonhuman primates, and whether EBOV was present in these species before the recent Ebola outbreaks in this region./ also us…	Serology	No	IgG	ELISA	N/A	blood	N/A	N/A	1	0	1	GMPD2	Some samples are blood and some are from muscle tissue	All of the positive antigens in non-human primates were negative for IgG antibodies	Also looked at difference between captive born and wild - ﻿None of the 145 captive-born nonhuman primates (115 mandrills and 30 chimpanzees) had detectable levels ofEBOV- specific IgG in their blood. - these were still included in the results	As there are 2 different Leroy (2004) papers, creates confusion with entries, which can lead to mislabelling
ZEBOV	﻿Papio anubis	Primate	A serological survey of Ebola virus infection in central African non-human primates	Leroy	2004	﻿15529251	﻿10.1086/425421	80	N/A	1985	2000	Cameroon	Central Africa	Africa	Yes	20	No	N/A	Pathogen Surveillance	Looking for the prevelance of IgGantibodies of Zaire Ebolavirus in a variety of different species / ﻿Our serologic survey of wild nonhuman primates in central Africa was intended to deter- mine which species the virus can infect, whether nonlethal natural infection occurs in nonhuman primates, and whether EBOV was present in these species before the recent Ebola outbreaks in this region./ also us…	Serology	No	IgG	ELISA	N/A	blood	N/A	N/A	25	1	24	GMPD2	Some samples are blood and some are from muscle tissue	All of the positive antigens in non-human primates were negative for IgG antibodies	Also looked at difference between captive born and wild - ﻿None of the 145 captive-born nonhuman primates (115 mandrills and 30 chimpanzees) had detectable levels ofEBOV- specific IgG in their blood. - these were still included in the results	As there are 2 different Leroy (2004) papers, creates confusion with entries, which can lead to mislabelling
ZEBOV	﻿Mandrillus leucophaeus	Primate	A serological survey of Ebola virus infection in central African non-human primates	Leroy	2004	﻿15529251	﻿10.1086/425421	80	N/A	1985	2000	Cameroon	Central Africa	Africa	Yes	20	No	N/A	Pathogen Surveillance	Looking for the prevelance of IgGantibodies of Zaire Ebolavirus in a variety of different species / ﻿Our serologic survey of wild nonhuman primates in central Africa was intended to deter- mine which species the virus can infect, whether nonlethal natural infection occurs in nonhuman primates, and whether EBOV was present in these species before the recent Ebola outbreaks in this region./ also us…	Serology	No	IgG	ELISA	N/A	blood	N/A	N/A	34	5	29	GMPD2	Some samples are blood and some are from muscle tissue	All of the positive antigens in non-human primates were negative for IgG antibodies	Also looked at difference between captive born and wild - ﻿None of the 145 captive-born nonhuman primates (115 mandrills and 30 chimpanzees) had detectable levels ofEBOV- specific IgG in their blood. - these were still included in the results	As there are 2 different Leroy (2004) papers, creates confusion with entries, which can lead to mislabelling
ZEBOV	﻿Mandrillus sphinx	Primate	A serological survey of Ebola virus infection in central African non-human primates	Leroy	2004	﻿15529251	﻿10.1086/425421	80	N/A	1985	2000	Cameroon	Central Africa	Africa	Yes	20	No	N/A	Pathogen Surveillance	Looking for the prevelance of IgGantibodies of Zaire Ebolavirus in a variety of different species / ﻿Our serologic survey of wild nonhuman primates in central Africa was intended to deter- mine which species the virus can infect, whether nonlethal natural infection occurs in nonhuman primates, and whether EBOV was present in these species before the recent Ebola outbreaks in this region./ also us…	Serology	No	IgG	ELISA	N/A	blood	N/A	N/A	18	1	17	GMPD2	Some samples are blood and some are from muscle tissue	All of the positive antigens in non-human primates were negative for IgG antibodies	Also looked at difference between captive born and wild - ﻿None of the 145 captive-born nonhuman primates (115 mandrills and 30 chimpanzees) had detectable levels ofEBOV- specific IgG in their blood. - these were still included in the results	As there are 2 different Leroy (2004) papers, creates confusion with entries, which can lead to mislabelling
ZEBOV	﻿Mandrillus sphinx	Primate	A serological survey of Ebola virus infection in central African non-human primates	Leroy	2004	﻿15529251	﻿10.1086/425421	80	N/A	1985	2000	Gabon	Middle Africa	Africa	Yes	20	No	N/A	Pathogen Surveillance	Looking for the prevelance of IgGantibodies of Zaire Ebolavirus in a variety of different species / ﻿Our serologic survey of wild nonhuman primates in central Africa was intended to deter- mine which species the virus can infect, whether nonlethal natural infection occurs in nonhuman primates, and whether EBOV was present in these species before the recent Ebola outbreaks in this region./ also us…	Serology	No	IgG	ELISA	N/A	blood	N/A	N/A	278	0	278	GMPD2	Some samples are blood and some are from muscle tissue	All of the positive antigens in non-human primates were negative for IgG antibodies	Also looked at difference between captive born and wild - ﻿None of the 145 captive-born nonhuman primates (115 mandrills and 30 chimpanzees) had detectable levels ofEBOV- specific IgG in their blood. - these were still included in the results	As there are 2 different Leroy (2004) papers, creates confusion with entries, which can lead to mislabelling
ZEBOV	﻿Gorilla gorilla	Primate	A serological survey of Ebola virus infection in central African non-human primates	Leroy	2004	﻿15529251	﻿10.1086/425421	80	N/A	1985	2000	Cameroon	Central Africa	Africa	Yes	20	No	N/A	Pathogen Surveillance	Looking for the prevelance of IgGantibodies of Zaire Ebolavirus in a variety of different species / ﻿Our serologic survey of wild nonhuman primates in central Africa was intended to deter- mine which species the virus can infect, whether nonlethal natural infection occurs in nonhuman primates, and whether EBOV was present in these species before the recent Ebola outbreaks in this region./ also us…	Serology	No	IgG	ELISA	N/A	blood	N/A	N/A	17	2	15	GMPD2	Some samples are blood and some are from muscle tissue	All of the positive antigens in non-human primates were negative for IgG antibodies	Also looked at difference between captive born and wild - ﻿None of the 145 captive-born nonhuman primates (115 mandrills and 30 chimpanzees) had detectable levels ofEBOV- specific IgG in their blood. - these were still included in the results	As there are 2 different Leroy (2004) papers, creates confusion with entries, which can lead to mislabelling
ZEBOV	﻿Gorilla gorilla	Primate	A serological survey of Ebola virus infection in central African non-human primates	Leroy	2004	﻿15529251	﻿10.1086/425421	80	N/A	1985	2000	Gabon	Middle Africa	Africa	Yes	20	No	N/A	Pathogen Surveillance	Looking for the prevelance of IgGantibodies of Zaire Ebolavirus in a variety of different species / ﻿Our serologic survey of wild nonhuman primates in central Africa was intended to deter- mine which species the virus can infect, whether nonlethal natural infection occurs in nonhuman primates, and whether EBOV was present in these species before the recent Ebola outbreaks in this region./ also us…	Serology	No	IgG	ELISA	N/A	blood	N/A	N/A	18	0	18	GMPD2	Some samples are blood and some are from muscle tissue	All of the positive antigens in non-human primates were negative for IgG antibodies	Also looked at difference between captive born and wild - ﻿None of the 145 captive-born nonhuman primates (115 mandrills and 30 chimpanzees) had detectable levels ofEBOV- specific IgG in their blood. - these were still included in the results	As there are 2 different Leroy (2004) papers, creates confusion with entries, which can lead to mislabelling
ZEBOV	﻿Pan troglodytes	Primate	A serological survey of Ebola virus infection in central African non-human primates	Leroy	2004	﻿15529251	﻿10.1086/425421	80	N/A	1985	2000	Cameroon	Central Africa	Africa	Yes	20	No	N/A	Pathogen Surveillance	Looking for the prevelance of IgGantibodies of Zaire Ebolavirus in a variety of different species / ﻿Our serologic survey of wild nonhuman primates in central Africa was intended to deter- mine which species the virus can infect, whether nonlethal natural infection occurs in nonhuman primates, and whether EBOV was present in these species before the recent Ebola outbreaks in this region./ also us…	Serology	No	IgG	ELISA	N/A	blood	N/A	N/A	119	21	98	GMPD2	Some samples are blood and some are from muscle tissue	All of the positive antigens in non-human primates were negative for IgG antibodies	Also looked at difference between captive born and wild - ﻿None of the 145 captive-born nonhuman primates (115 mandrills and 30 chimpanzees) had detectable levels ofEBOV- specific IgG in their blood. - these were still included in the results	As there are 2 different Leroy (2004) papers, creates confusion with entries, which can lead to mislabelling
ZEBOV	﻿Pan troglodytes	Primate	A serological survey of Ebola virus infection in central African non-human primates	Leroy	2004	﻿15529251	﻿10.1086/425421	80	N/A	1985	2000	Gabon	Middle Africa	Africa	Yes	20	No	N/A	Pathogen Surveillance	Looking for the prevelance of IgGantibodies of Zaire Ebolavirus in a variety of different species / ﻿Our serologic survey of wild nonhuman primates in central Africa was intended to deter- mine which species the virus can infect, whether nonlethal natural infection occurs in nonhuman primates, and whether EBOV was present in these species before the recent Ebola outbreaks in this region./ also us…	Serology	No	IgG	ELISA	N/A	blood	N/A	N/A	104	3	101	GMPD2	Some samples are blood and some are from muscle tissue	All of the positive antigens in non-human primates were negative for IgG antibodies	Also looked at difference between captive born and wild - ﻿None of the 145 captive-born nonhuman primates (115 mandrills and 30 chimpanzees) had detectable levels ofEBOV- specific IgG in their blood. - these were still included in the results	As there are 2 different Leroy (2004) papers, creates confusion with entries, which can lead to mislabelling
ZEBOV	﻿Pan troglodytes	Primate	A serological survey of Ebola virus infection in central African non-human primates	Leroy	2004	﻿15529251	﻿10.1086/425421	80	N/A	1985	2000	Republic of Congo	Central Africa	Africa	Yes	20	No	N/A	Pathogen Surveillance	Looking for the prevelance of IgGantibodies of Zaire Ebolavirus in a variety of different species / ﻿Our serologic survey of wild nonhuman primates in central Africa was intended to deter- mine which species the virus can infect, whether nonlethal natural infection occurs in nonhuman primates, and whether EBOV was present in these species before the recent Ebola outbreaks in this region./ also us…	Serology	No	IgG	ELISA	N/A	blood	N/A	N/A	35	5	30	GMPD2	Some samples are blood and some are from muscle tissue	All of the positive antigens in non-human primates were negative for IgG antibodies	Also looked at difference between captive born and wild - ﻿None of the 145 captive-born nonhuman primates (115 mandrills and 30 chimpanzees) had detectable levels ofEBOV- specific IgG in their blood. - these were still included in the results	As there are 2 different Leroy (2004) papers, creates confusion with entries, which can lead to mislabelling
ZEBOV	Gorilla gorilla	Great apes	Multiple Ebola virus transmission events and rapid decline of central African wildlife	Leroy	2004	﻿14726594	﻿10.1126/science.1092528	550	2001	N/A	N/A	Gabon	Middle Africa	Africa	Yes	3	No	N/A	Pathogen Surveillance	Testing dead great apes for the presence of Ebola, testing to see if spillover has occurred from one viral strain once or from multiple viral strains multiple times,	PCR/Sequencing	Yes	N/A	N/A	GP gene	muscle	N/A	N/A	1	1	0	HP3, GMPD2, Shaw
ZEBOV	Gorilla gorilla	Great apes	Multiple Ebola virus transmission events and rapid decline of central African wildlife	Leroy	2004	﻿14726594	﻿10.1126/science.1092528	550	2001	N/A	N/A	Gabon	Middle Africa	Africa	Yes	3	No	N/A	Pathogen Surveillance	Testing dead great apes for the presence of Ebola, testing to see if spillover has occurred from one viral strain once or from multiple viral strains multiple times,	Serology	Yes	IgG	ELISA	N/A	muscle	N/A	N/A	1	1	0	HP3, GMPD2, Shaw
ZEBOV	Gorilla gorilla	Great apes	Multiple Ebola virus transmission events and rapid decline of central African wildlife	Leroy	2004	﻿14726594	﻿10.1126/science.1092528	550	2001	N/A	N/A	Gabon	Middle Africa	Africa	Yes	3	No	N/A	Pathogen Surveillance	Testing dead great apes for the presence of Ebola, testing to see if spillover has occurred from one viral strain once or from multiple viral strains multiple times,	Immunohistochemistry	Yes	N/A	N/A	N/A	muscle	N/A	N/A	1	1	0	HP3, GMPD2, Shaw
ZEBOV	Gorilla gorilla	Great apes	Multiple Ebola virus transmission events and rapid decline of central African wildlife	Leroy	2004	﻿14726594	﻿10.1126/science.1092528	550	2002	N/A	N/A	Gabon	Middle Africa	Africa	Yes	3	No	N/A	Pathogen Surveillance	Testing dead great apes for the presence of Ebola, testing to see if spillover has occurred from one viral strain once or from multiple viral strains multiple times,	PCR/Sequencing	No	N/A	N/A	GP gene	bone marrow	N/A	N/A	1	1	0	HP3, GMPD2, Shaw
ZEBOV	Gorilla gorilla	Great apes	Multiple Ebola virus transmission events and rapid decline of central African wildlife	Leroy	2004	﻿14726594	﻿10.1126/science.1092528	550	2002	N/A	N/A	Gabon	Middle Africa	Africa	Yes	3	No	N/A	Pathogen Surveillance	Testing dead great apes for the presence of Ebola, testing to see if spillover has occurred from one viral strain once or from multiple viral strains multiple times,	PCR/Sequencing	No	N/A	N/A	GP gene	bone	N/A	N/A	2	2	0	HP3, GMPD2, Shaw
ZEBOV	Gorilla gorilla	Great apes	Multiple Ebola virus transmission events and rapid decline of central African wildlife	Leroy	2004	﻿14726594	﻿10.1126/science.1092528	550	2002	N/A	N/A	Republic of Congo	Central Africa	Africa	Yes	3	No	N/A	Pathogen Surveillance	Testing dead great apes for the presence of Ebola, testing to see if spillover has occurred from one viral strain once or from multiple viral strains multiple times,	PCR/Sequencing	Yes	N/A	N/A	GP gene	muscle	N/A	N/A	2	2	0	HP3, GMPD2, Shaw
ZEBOV	Gorilla gorilla	Great apes	Multiple Ebola virus transmission events and rapid decline of central African wildlife	Leroy	2004	﻿14726594	﻿10.1126/science.1092528	550	2002	N/A	N/A	Republic of Congo	Central Africa	Africa	Yes	3	No	N/A	Pathogen Surveillance	Testing dead great apes for the presence of Ebola, testing to see if spillover has occurred from one viral strain once or from multiple viral strains multiple times,	Serology	Yes	IgG	ELISA	N/A	muscle	N/A	N/A	2	2	0	HP3, GMPD2, Shaw
ZEBOV	Gorilla gorilla	Great apes	Multiple Ebola virus transmission events and rapid decline of central African wildlife	Leroy	2004	﻿14726594	﻿10.1126/science.1092528	550	2002	N/A	N/A	Republic of Congo	Central Africa	Africa	Yes	3	No	N/A	Pathogen Surveillance	Testing dead great apes for the presence of Ebola, testing to see if spillover has occurred from one viral strain once or from multiple viral strains multiple times,	Immunohistochemistry	Yes	N/A	N/A	N/A	muscle	N/A	N/A	2	2	0	HP3, GMPD2, Shaw
ZEBOV	Gorilla gorilla	Great apes	Multiple Ebola virus transmission events and rapid decline of central African wildlife	Leroy	2004	﻿14726594	﻿10.1126/science.1092528	550	2002	N/A	N/A	Republic of Congo	Central Africa	Africa	Yes	3	No	N/A	Pathogen Surveillance	Testing dead great apes for the presence of Ebola, testing to see if spillover has occurred from one viral strain once or from multiple viral strains multiple times,	PCR/Sequencing	No	N/A	N/A	GP gene	bone	N/A	N/A	2	2	0	HP3, GMPD2, Shaw
ZEBOV	Gorilla gorilla	Great apes	Multiple Ebola virus transmission events and rapid decline of central African wildlife	Leroy	2004	﻿14726594	﻿10.1126/science.1092528	550	2003	N/A	N/A	Republic of Congo	Central Africa	Africa	Yes	3	No	N/A	Pathogen Surveillance	Testing dead great apes for the presence of Ebola, testing to see if spillover has occurred from one viral strain once or from multiple viral strains multiple times,	PCR/Sequencing	Yes	N/A	N/A	GP gene	muscle	N/A	N/A	1	0	1	HP3, GMPD2, Shaw
ZEBOV	Gorilla gorilla	Great apes	Multiple Ebola virus transmission events and rapid decline of central African wildlife	Leroy	2004	﻿14726594	﻿10.1126/science.1092528	550	2003	N/A	N/A	Republic of Congo	Central Africa	Africa	Yes	3	No	N/A	Pathogen Surveillance	Testing dead great apes for the presence of Ebola, testing to see if spillover has occurred from one viral strain once or from multiple viral strains multiple times,	Serology	Yes	IgG	ELISA	N/A	muscle	N/A	N/A	1	1	0	HP3, GMPD2, Shaw
ZEBOV	Gorilla gorilla	Great apes	Multiple Ebola virus transmission events and rapid decline of central African wildlife	Leroy	2004	﻿14726594	﻿10.1126/science.1092528	550	2003	N/A	N/A	Angola	Central Africa	Africa	Yes	3	No	N/A	Pathogen Surveillance	Testing dead great apes for the presence of Ebola, testing to see if spillover has occurred from one viral strain once or from multiple viral strains multiple times,	PCR/Sequencing	Yes	N/A	N/A	GP gene	muscle	N/A	N/A	1	1	0	HP3, GMPD2, Shaw
ZEBOV	Gorilla gorilla	Great apes	Multiple Ebola virus transmission events and rapid decline of central African wildlife	Leroy	2004	﻿14726594	﻿10.1126/science.1092528	550	2003	N/A	N/A	Angola	Central Africa	Africa	Yes	3	No	N/A	Pathogen Surveillance	Testing dead great apes for the presence of Ebola, testing to see if spillover has occurred from one viral strain once or from multiple viral strains multiple times,	Serology	Yes	IgG	ELISA	N/A	muscle	N/A	N/A	1	1	0	HP3, GMPD2, Shaw
ZEBOV	Pan troglodytes	Great apes	Multiple Ebola virus transmission events and rapid decline of central African wildlife	Leroy	2004	﻿14726594	﻿10.1126/science.1092528	550	2002	N/A	N/A	Republic of Congo	Central Africa	Africa	Yes	3	No	N/A	Pathogen Surveillance	Testing dead great apes for the presence of Ebola, testing to see if spillover has occurred from one viral strain once or from multiple viral strains multiple times,	PCR/Sequencing	Yes	N/A	N/A	GP gene	muscle	N/A	N/A	2	0	2	HP3, GMPD2, Shaw
ZEBOV	Pan troglodytes	Great apes	Multiple Ebola virus transmission events and rapid decline of central African wildlife	Leroy	2004	﻿14726594	﻿10.1126/science.1092528	550	2002	N/A	N/A	Republic of Congo	Central Africa	Africa	Yes	3	No	N/A	Pathogen Surveillance	Testing dead great apes for the presence of Ebola, testing to see if spillover has occurred from one viral strain once or from multiple viral strains multiple times,	Serology	Yes	IgG	ELISA	N/A	muscle	N/A	N/A	2	2	0	HP3, GMPD2, Shaw	Alslo does IHC staining
ZEBOV	Pan troglodytes	Great apes	Multiple Ebola virus transmission events and rapid decline of central African wildlife	Leroy	2004	﻿14726594	﻿10.1126/science.1092528	550	2002	N/A	N/A	Republic of Congo	Central Africa	Africa	Yes	3	No	N/A	Pathogen Surveillance	Testing dead great apes for the presence of Ebola, testing to see if spillover has occurred from one viral strain once or from multiple viral strains multiple times,	Immunohistochemistry	Yes	N/A	N/A	N/A	muscle	N/A	N/A	2	1	1	HP3, GMPD2, Shaw	Alslo does IHC staining
ZEBOV	Pan troglodytes	Great apes	Multiple Ebola virus transmission events and rapid decline of central African wildlife	Leroy	2004	﻿14726594	﻿10.1126/science.1092528	550	2003	N/A	N/A	Republic of Congo	Central Africa	Africa	Yes	3	No	N/A	Pathogen Surveillance	Testing dead great apes for the presence of Ebola, testing to see if spillover has occurred from one viral strain once or from multiple viral strains multiple times,	PCR/Sequencing	Yes	N/A	N/A	GP gene	muscle	N/A	N/A	1	1	0	HP3, GMPD2, Shaw
ZEBOV	Pan troglodytes	Great apes	Multiple Ebola virus transmission events and rapid decline of central African wildlife	Leroy	2004	﻿14726594	﻿10.1126/science.1092528	550	2003	N/A	N/A	Republic of Congo	Central Africa	Africa	Yes	3	No	N/A	Pathogen Surveillance	Testing dead great apes for the presence of Ebola, testing to see if spillover has occurred from one viral strain once or from multiple viral strains multiple times,	Serology	Yes	IgG	ELISA	N/A	muscle	N/A	N/A	1	1	0	HP3, GMPD2, Shaw
ZEBOV	﻿Cephalophus	Great apes	Multiple Ebola virus transmission events and rapid decline of central African wildlife	Leroy	2004	﻿14726594	﻿10.1126/science.1092528	550	2002	N/A	N/A	Republic of Congo	Central Africa	Africa	Yes	3	No	N/A	Pathogen Surveillance	Testing dead great apes for the presence of Ebola, testing to see if spillover has occurred from one viral strain once or from multiple viral strains multiple times,	PCR/Sequencing	No	N/A	N/A	GP gene	bone	N/A	N/A	2	1	1	HP3, GMPD2, Shaw
ZEBOV	Casinycteris argynnis	Bat	Large serological survey showing cocirculation of Ebola and Marburg viruses in Gabonese bat populations , and a high seroprevalence of both viruses in Rousettus aegyptiacus	Pourrut	2009	﻿19785757	﻿10.1186/1471-2334-9-159	240	N/A	2003-01-01	2008-12-31	Republic of Congo & Gabon	Central Africa	Africa	Yes	9	Yes	MARV	Pathogen Surveillance	Looking for the prevelance of IgG antibodies of ZEBOV and MARV in a variety of different bat species in Gabon and the Republic of Congo.	Serology	Yes	IgG	ELISA	N/A	Sera	No	N/A	18	0	18	EID2, Shaw, HP3	The study mentions the different years and locations of sampling. However, the data does not specify where and when each result came from.	﻿Five R. aegyptiacus (3 from Haut-Ogooué, 1 each from Ogooué-Ivindo/RC and Moyen-Ogooué) were positive for both ZEBOV and MARV.	PCR analysis was used but the results are not reported
ZEBOV	Eidolon helvum	Bat	Large serological survey showing cocirculation of Ebola and Marburg viruses in Gabonese bat populations , and a high seroprevalence of both viruses in Rousettus aegyptiacus	Pourrut	2009	﻿19785757	﻿10.1186/1471-2334-9-159	240	N/A	2003-01-01	2008-12-31	Republic of Congo & Gabon	Central Africa	Africa	Yes	9	Yes	MARV	Pathogen Surveillance	Looking for the prevelance of IgG antibodies of ZEBOV and MARV in a variety of different bat species in Gabon and the Republic of Congo.	Serology	Yes	IgG	ELISA	N/A	Sera	No	N/A	49	0	49	EID2, Shaw, HP3
ZEBOV	Epomops franqueti	Bat	Large serological survey showing cocirculation of Ebola and Marburg viruses in Gabonese bat populations , and a high seroprevalence of both viruses in Rousettus aegyptiacus	Pourrut	2009	﻿19785757	﻿10.1186/1471-2334-9-159	240	2003-06-15	N/A	N/A	Republic of Congo	Central Africa	Africa	Yes	9	Yes	MARV	Pathogen Surveillance	Looking for the prevelance of IgG antibodies of ZEBOV and MARV in a variety of different bat species in Gabon and the Republic of Congo.	Serology	Yes	IgG	ELISA	N/A	Sera	Yes		100	4	96	EID2, Shaw, HP3
ZEBOV	Epomops franqueti	Bat	Large serological survey showing cocirculation of Ebola and Marburg viruses in Gabonese bat populations , and a high seroprevalence of both viruses in Rousettus aegyptiacus	Pourrut	2009	﻿19785757	﻿10.1186/1471-2334-9-159	240	2005-06-15	N/A	N/A	Republic of Congo	Central Africa	Africa	Yes	9	Yes	MARV	Pathogen Surveillance	Looking for the prevelance of IgG antibodies of ZEBOV and MARV in a variety of different bat species in Gabon and the Republic of Congo.	Serology	Yes	IgG	ELISA	N/A	Sera	Yes		132	10	122	EID2, Shaw, HP3
ZEBOV	Epomops franqueti	Bat	Large serological survey showing cocirculation of Ebola and Marburg viruses in Gabonese bat populations , and a high seroprevalence of both viruses in Rousettus aegyptiacus	Pourrut	2009	﻿19785757	﻿10.1186/1471-2334-9-159	240	2006-06-15	N/A	N/A	Republic of Congo	Central Africa	Africa	Yes	9	Yes	MARV	Pathogen Surveillance	Looking for the prevelance of IgG antibodies of ZEBOV and MARV in a variety of different bat species in Gabon and the Republic of Congo.	Serology	Yes	IgG	ELISA	N/A	Sera	Yes		221	5	216	EID2, Shaw, HP3
ZEBOV	Epomops franqueti	Bat	Large serological survey showing cocirculation of Ebola and Marburg viruses in Gabonese bat populations , and a high seroprevalence of both viruses in Rousettus aegyptiacus	Pourrut	2009	﻿19785757	﻿10.1186/1471-2334-9-159	240	2005-03-15	N/A	N/A	Gabon	Middle Africa	Africa	Yes	9	Yes	MARV	Pathogen Surveillance	Looking for the prevelance of IgG antibodies of ZEBOV and MARV in a variety of different bat species in Gabon and the Republic of Congo.	Serology	Yes	IgG	ELISA	N/A	Sera	Yes		109	8	101	EID2, Shaw, HP3
ZEBOV	Epomops franqueti	Bat	Large serological survey showing cocirculation of Ebola and Marburg viruses in Gabonese bat populations , and a high seroprevalence of both viruses in Rousettus aegyptiacus	Pourrut	2009	﻿19785757	﻿10.1186/1471-2334-9-159	240	2006-03-15	N/A	N/A	Gabon	Middle Africa	Africa	Yes	9	Yes	MARV	Pathogen Surveillance	Looking for the prevelance of IgG antibodies of ZEBOV and MARV in a variety of different bat species in Gabon and the Republic of Congo.	Serology	Yes	IgG	ELISA	N/A	Sera	Yes		113	3	110	EID2, Shaw, HP3
ZEBOV	Epomops franqueti	Bat	Large serological survey showing cocirculation of Ebola and Marburg viruses in Gabonese bat populations , and a high seroprevalence of both viruses in Rousettus aegyptiacus	Pourrut	2009	﻿19785757	﻿10.1186/1471-2334-9-159	240	2008-03-15	N/A	N/A	Gabon	Middle Africa	Africa	Yes	9	Yes	MARV	Pathogen Surveillance	Looking for the prevelance of IgG antibodies of ZEBOV and MARV in a variety of different bat species in Gabon and the Republic of Congo.	Serology	Yes	IgG	ELISA	N/A	Sera	Yes		59	3	56	EID2, Shaw, HP3
ZEBOV	Hypsignathus monstrosus	Bat	Large serological survey showing cocirculation of Ebola and Marburg viruses in Gabonese bat populations , and a high seroprevalence of both viruses in Rousettus aegyptiacus	Pourrut	2009	﻿19785757	﻿10.1186/1471-2334-9-159	240	2003-06-15	N/A	N/A	Republic of Congo	Central Africa	Africa	Yes	9	Yes	MARV	Pathogen Surveillance	Looking for the prevelance of IgG antibodies of ZEBOV and MARV in a variety of different bat species in Gabon and the Republic of Congo.	Serology	Yes	IgG	ELISA	N/A	Sera	Yes		18	2	16	EID2, Shaw, HP3
ZEBOV	Hypsignathus monstrosus	Bat	Large serological survey showing cocirculation of Ebola and Marburg viruses in Gabonese bat populations , and a high seroprevalence of both viruses in Rousettus aegyptiacus	Pourrut	2009	﻿19785757	﻿10.1186/1471-2334-9-159	240	2005-06-15	N/A	N/A	Republic of Congo	Central Africa	Africa	Yes	9	Yes	MARV	Pathogen Surveillance	Looking for the prevelance of IgG antibodies of ZEBOV and MARV in a variety of different bat species in Gabon and the Republic of Congo.	Serology	Yes	IgG	ELISA	N/A	Sera	Yes		38	5	33	EID2, Shaw, HP3
ZEBOV	Hypsignathus monstrosus	Bat	Large serological survey showing cocirculation of Ebola and Marburg viruses in Gabonese bat populations , and a high seroprevalence of both viruses in Rousettus aegyptiacus	Pourrut	2009	﻿19785757	﻿10.1186/1471-2334-9-159	240	2006-06-15	N/A	N/A	Republic of Congo	Central Africa	Africa	Yes	9	Yes	MARV	Pathogen Surveillance	Looking for the prevelance of IgG antibodies of ZEBOV and MARV in a variety of different bat species in Gabon and the Republic of Congo.	Serology	Yes	IgG	ELISA	N/A	Sera	Yes		39	2	37	EID2, Shaw, HP3
ZEBOV	Hypsignathus monstrosus	Bat	Large serological survey showing cocirculation of Ebola and Marburg viruses in Gabonese bat populations , and a high seroprevalence of both viruses in Rousettus aegyptiacus	Pourrut	2009	﻿19785757	﻿10.1186/1471-2334-9-159	240	2005-06-15	N/A	N/A	Gabon	Middle Africa	Africa	Yes	9	Yes	MARV	Pathogen Surveillance	Looking for the prevelance of IgG antibodies of ZEBOV and MARV in a variety of different bat species in Gabon and the Republic of Congo.	Serology	Yes	IgG	ELISA	N/A	Sera	Yes		1	0	1	EID2, Shaw, HP3
ZEBOV	Hypsignathus monstrosus	Bat	Large serological survey showing cocirculation of Ebola and Marburg viruses in Gabonese bat populations , and a high seroprevalence of both viruses in Rousettus aegyptiacus	Pourrut	2009	﻿19785757	﻿10.1186/1471-2334-9-159	240	2006-06-15	N/A	N/A	Gabon	Middle Africa	Africa	Yes	9	Yes	MARV	Pathogen Surveillance	Looking for the prevelance of IgG antibodies of ZEBOV and MARV in a variety of different bat species in Gabon and the Republic of Congo.	Serology	Yes	IgG	ELISA	N/A	Sera	Yes		1	0	1	EID2, Shaw, HP3
ZEBOV	Hypsignathus monstrosus	Bat	Large serological survey showing cocirculation of Ebola and Marburg viruses in Gabonese bat populations , and a high seroprevalence of both viruses in Rousettus aegyptiacus	Pourrut	2009	﻿19785757	﻿10.1186/1471-2334-9-159	240	2008-06-15	N/A	N/A	Gabon	Middle Africa	Africa	Yes	9	Yes	MARV	Pathogen Surveillance	Looking for the prevelance of IgG antibodies of ZEBOV and MARV in a variety of different bat species in Gabon and the Republic of Congo.	Serology	Yes	IgG	ELISA	N/A	Sera	Yes		12	0	12	EID2, Shaw, HP3
ZEBOV	Megaloglossus woermanni	Bat	Large serological survey showing cocirculation of Ebola and Marburg viruses in Gabonese bat populations , and a high seroprevalence of both viruses in Rousettus aegyptiacus	Pourrut	2009	﻿19785757	﻿10.1186/1471-2334-9-159	240	N/A	2003-01-01	2008-12-31	Republic of Congo & Gabon	Central Africa	Africa	Yes	9	Yes	MARV	Pathogen Surveillance	Looking for the prevelance of IgG antibodies of ZEBOV and MARV in a variety of different bat species in Gabon and the Republic of Congo.	Serology	Yes	IgG	ELISA	N/A	Sera	No		49	0	49	EID2, Shaw, HP3
ZEBOV	Microchiroptera	Bat	Large serological survey showing cocirculation of Ebola and Marburg viruses in Gabonese bat populations , and a high seroprevalence of both viruses in Rousettus aegyptiacus	Pourrut	2009	﻿19785757	﻿10.1186/1471-2334-9-159	240	N/A	2003-01-01	2008-12-31	Republic of Congo & Gabon	Central Africa	Africa	Yes	9	Yes	MARV	Pathogen Surveillance	Looking for the prevelance of IgG antibodies of ZEBOV and MARV in a variety of different bat species in Gabon and the Republic of Congo.	Serology	Yes	IgG	ELISA	N/A	Sera	No		24	3	21	EID2, Shaw, HP3	Microchiroptera species are not specified as the bats were not identified in the field
ZEBOV	Micropteropus pusillus	Bat	Large serological survey showing cocirculation of Ebola and Marburg viruses in Gabonese bat populations , and a high seroprevalence of both viruses in Rousettus aegyptiacus	Pourrut	2009	﻿19785757	﻿10.1186/1471-2334-9-159	240	N/A	2003-01-01	2008-12-31	Republic of Congo & Gabon	Central Africa	Africa	Yes	9	Yes	MARV	Pathogen Surveillance	Looking for the prevelance of IgG antibodies of ZEBOV and MARV in a variety of different bat species in Gabon and the Republic of Congo.	Serology	Yes	IgG	ELISA	N/A	Sera	Yes		197	4	193	EID2, Shaw, HP3
ZEBOV	Myonycteris torquata	Bat	Large serological survey showing cocirculation of Ebola and Marburg viruses in Gabonese bat populations , and a high seroprevalence of both viruses in Rousettus aegyptiacus	Pourrut	2009	﻿19785757	﻿10.1186/1471-2334-9-159	240	2003-05-15	N/A	N/A	Republic of Congo	Central Africa	Africa	Yes	9	Yes	MARV	Pathogen Surveillance	Looking for the prevelance of IgG antibodies of ZEBOV and MARV in a variety of different bat species in Gabon and the Republic of Congo.	Serology	Yes	IgG	ELISA	N/A	Sera	No		50	2	48	EID2, Shaw, HP3
ZEBOV	Myonycteris torquata	Bat	Large serological survey showing cocirculation of Ebola and Marburg viruses in Gabonese bat populations , and a high seroprevalence of both viruses in Rousettus aegyptiacus	Pourrut	2009	﻿19785757	﻿10.1186/1471-2334-9-159	240	2005-05-15	N/A	N/A	Republic of Congo	Central Africa	Africa	Yes	9	Yes	MARV	Pathogen Surveillance	Looking for the prevelance of IgG antibodies of ZEBOV and MARV in a variety of different bat species in Gabon and the Republic of Congo.	Serology	Yes	IgG	ELISA	N/A	Sera	No		144	11	134	EID2, Shaw, HP3
ZEBOV	Myonycteris torquata	Bat	Large serological survey showing cocirculation of Ebola and Marburg viruses in Gabonese bat populations , and a high seroprevalence of both viruses in Rousettus aegyptiacus	Pourrut	2009	﻿19785757	﻿10.1186/1471-2334-9-159	240	2006-05-15	N/A	N/A	Republic of Congo	Central Africa	Africa	Yes	9	Yes	MARV	Pathogen Surveillance	Looking for the prevelance of IgG antibodies of ZEBOV and MARV in a variety of different bat species in Gabon and the Republic of Congo.	Serology	Yes	IgG	ELISA	N/A	Sera	No		234	3	231	EID2, Shaw, HP3
ZEBOV	Myonycteris torquata	Bat	Large serological survey showing cocirculation of Ebola and Marburg viruses in Gabonese bat populations , and a high seroprevalence of both viruses in Rousettus aegyptiacus	Pourrut	2009	﻿19785757	﻿10.1186/1471-2334-9-159	240	2005-03-15	N/A	N/A	Gabon	Middle Africa	Africa	Yes	9	Yes	MARV	Pathogen Surveillance	Looking for the prevelance of IgG antibodies of ZEBOV and MARV in a variety of different bat species in Gabon and the Republic of Congo.	Serology	Yes	IgG	ELISA	N/A	Sera	No		44	2	42	EID2, Shaw, HP3
ZEBOV	Myonycteris torquata	Bat	Large serological survey showing cocirculation of Ebola and Marburg viruses in Gabonese bat populations , and a high seroprevalence of both viruses in Rousettus aegyptiacus	Pourrut	2009	﻿19785757	﻿10.1186/1471-2334-9-159	240	2006-03-15	N/A	N/A	Gabon	Middle Africa	Africa	Yes	9	Yes	MARV	Pathogen Surveillance	Looking for the prevelance of IgG antibodies of ZEBOV and MARV in a variety of different bat species in Gabon and the Republic of Congo.	Serology	Yes	IgG	ELISA	N/A	Sera	No		16	0	16	EID2, Shaw, HP3
ZEBOV	Myonycteris torquata	Bat	Large serological survey showing cocirculation of Ebola and Marburg viruses in Gabonese bat populations , and a high seroprevalence of both viruses in Rousettus aegyptiacus	Pourrut	2009	﻿19785757	﻿10.1186/1471-2334-9-159	240	2008-03-15	N/A	N/A	Gabon	Middle Africa	Africa	Yes	9	Yes	MARV	Pathogen Surveillance	Looking for the prevelance of IgG antibodies of ZEBOV and MARV in a variety of different bat species in Gabon and the Republic of Congo.	Serology	Yes	IgG	ELISA	N/A	Sera	No		2	0	2	EID2, Shaw, HP3
ZEBOV	Rousettus aegyptiacus	Bat	Large serological survey showing cocirculation of Ebola and Marburg viruses in Gabonese bat populations , and a high seroprevalence of both viruses in Rousettus aegyptiacus	Pourrut	2009	﻿19785757	﻿10.1186/1471-2334-9-159	240	N/A	2003-01-01	2008-12-31	Republic of Congo & Gabon	Central Africa	Africa	Yes	9	Yes	MARV	Pathogen Surveillance	Looking for the prevelance of IgG antibodies of ZEBOV and MARV in a variety of different bat species in Gabon and the Republic of Congo.	Serology	Yes	IgG	ELISA	N/A	Sera	Yes		307	24	283	EID2, Shaw, HP3
ZEBOV	Homo sapiens	Human	Morbidity and mortality of wild animals in relation to outbreaks of Ebola haemorrhagic fever in Gabon, 1994-2003	Lahm	2007	﻿17010400	﻿10.1016/j.trstmh.2006.07.002	72	1981	N/A	N/A	Gabon	Middle Africa	Africa	No	1	No	N/A	Pathogen Surveillance	Looking to see how mortality and deaths of wild animals could be related to Ebola outbreaks	Serology	No	IgG	ELISA	N/A	Sera	N/A	N/A	214	0	214	HP3	Anecdotal evidence of the mortalities of wild animals
ZEBOV	Homo sapiens	Human	Morbidity and mortality of wild animals in relation to outbreaks of Ebola haemorrhagic fever in Gabon, 1994-2003	Lahm	2007	﻿17010400	﻿10.1016/j.trstmh.2006.07.002	72	1991	N/A	N/A	Gabon	Middle Africa	Africa	No	1	No	N/A	Pathogen Surveillance	Looking to see how mortality and deaths of wild animals could be related to Ebola outbreaks	Serology	No	IgG	ELISA	N/A	Sera	N/A	N/A	558	8	550	HP3	Anecdotal evidence of the mortalities of wild animals
ZEBOV	Homo sapiens	Human	Morbidity and mortality of wild animals in relation to outbreaks of Ebola haemorrhagic fever in Gabon, 1994-2003	Lahm	2007	﻿17010400	﻿10.1016/j.trstmh.2006.07.002	72	1993	N/A	N/A	Gabon	Middle Africa	Africa	No	1	No	N/A	Pathogen Surveillance	Looking to see how mortality and deaths of wild animals could be related to Ebola outbreaks	Serology	No	IgG	ELISA	N/A	Sera	N/A	N/A	94	2	92	HP3	Anecdotal evidence of the mortalities of wild animals
ZEBOV	Homo sapiens	Human	Morbidity and mortality of wild animals in relation to outbreaks of Ebola haemorrhagic fever in Gabon, 1994-2003	Lahm	2007	﻿17010400	﻿10.1016/j.trstmh.2006.07.002	72	1996	N/A	N/A	Gabon	Middle Africa	Africa	No	1	No	N/A	Pathogen Surveillance	Looking to see how mortality and deaths of wild animals could be related to Ebola outbreaks	Serology	No	IgG	ELISA	N/A	Sera	N/A	N/A	139	3	136	HP3	Anecdotal evidence of the mortalities of wild animals
ZEBOV	Homo sapiens	Human	Morbidity and mortality of wild animals in relation to outbreaks of Ebola haemorrhagic fever in Gabon, 1994-2003	Lahm	2007	﻿17010400	﻿10.1016/j.trstmh.2006.07.002	72	1997	N/A	N/A	Gabon	Middle Africa	Africa	No	1	No	N/A	Pathogen Surveillance	Looking to see how mortality and deaths of wild animals could be related to Ebola outbreaks	Serology	No	IgG	ELISA	N/A	Sera	N/A	N/A	142	1	141	HP3	Anecdotal evidence of the mortalities of wild animals
REBOV	Rousettus leschenaultii	Bat	Serological evidence of ebolavirus infection in bats, China	Yuan	2012	﻿23062147	﻿10.1186/1743-422X-9-236	64	N/A	2006-01-01	2009-12-31	China	Eastern Asia	Asia	Yes	22	No	N/A	Pathogen Surveillance	Testing for the presence of Ebolavirus in bats in China via a surveillance study	Serology	Yes	For RESTV-NP	ELISA	N/A	Sera	N/A	N/A	126	11	115	Shaw	Screened for antibodies to ﻿Reston-NP		Tested 143 tissue samples by PCR, but all came back negative - ﻿The unsuccessful identification of ebolavirus-related genes in the samples is likely attributable to the often low-level of virus repli- cation, the similarly transient nature of the infection in bats or the sequence mis-match of the PCR primers used and the target sequence of the potential unknown ebolavirus genomes.	﻿Samples with a mean optical density 2.1-fold or higher than that of the negative control (OD450 value: 0.19) were considered positive.
REBOV	Cynopterus sphinx	Bat	Serological evidence of ebolavirus infection in bats, China	Yuan	2012	﻿23062147	﻿10.1186/1743-422X-9-236	64	N/A	2006-01-01	2009-12-31	China	Eastern Asia	Asia	Yes	22	No	N/A	Pathogen Surveillance	Testing for the presence of Ebolavirus in bats in China via a surveillance study	Serology	Yes	For RESTV-NP	ELISA	N/A	Sera	N/A	N/A	2	2	0	Shaw	Screened for antibodies to ﻿Reston-NP		Tested 143 tissue samples by PCR, but all came back negative - ﻿The unsuccessful identification of ebolavirus-related genes in the samples is likely attributable to the often low-level of virus repli- cation, the similarly transient nature of the infection in bats or the sequence mis-match of the PCR primers used and the target sequence of the potential unknown ebolavirus genomes.	﻿Samples with a mean optical density 2.1-fold or higher than that of the negative control (OD450 value: 0.19) were considered positive.
REBOV	Hipposideros pomona	Bat	Serological evidence of ebolavirus infection in bats, China	Yuan	2012	﻿23062147	﻿10.1186/1743-422X-9-236	64	N/A	2006-01-01	2009-12-31	China	Eastern Asia	Asia	Yes	22	No	N/A	Pathogen Surveillance	Testing for the presence of Ebolavirus in bats in China via a surveillance study	Serology	Yes	For RESTV-NP	ELISA	N/A	Sera	N/A	N/A	39	3	36	Shaw	Screened for antibodies to ﻿Reston-NP		Tested 143 tissue samples by PCR, but all came back negative - ﻿The unsuccessful identification of ebolavirus-related genes in the samples is likely attributable to the often low-level of virus repli- cation, the similarly transient nature of the infection in bats or the sequence mis-match of the PCR primers used and the target sequence of the potential unknown ebolavirus genomes.	﻿Samples with a mean optical density 2.1-fold or higher than that of the negative control (OD450 value: 0.19) were considered positive.
REBOV	Hipposideros	Bat	Serological evidence of ebolavirus infection in bats, China	Yuan	2012	﻿23062147	﻿10.1186/1743-422X-9-236	64	N/A	2006-01-01	2009-12-31	China	Eastern Asia	Asia	Yes	22	No	N/A	Pathogen Surveillance	Testing for the presence of Ebolavirus in bats in China via a surveillance study	Serology	Yes	For RESTV-NP	ELISA	N/A	Sera	N/A	N/A	15	1	14	Shaw	Screened for antibodies to ﻿Reston-NP	Did not specify exact species	Tested 143 tissue samples by PCR, but all came back negative - ﻿The unsuccessful identification of ebolavirus-related genes in the samples is likely attributable to the often low-level of virus repli- cation, the similarly transient nature of the infection in bats or the sequence mis-match of the PCR primers used and the target sequence of the potential unknown ebolavirus genomes.	﻿Samples with a mean optical density 2.1-fold or higher than that of the negative control (OD450 value: 0.19) were considered positive.
REBOV	Hipposideros cineraceus	Bat	Serological evidence of ebolavirus infection in bats, China	Yuan	2012	﻿23062147	﻿10.1186/1743-422X-9-236	64	N/A	2006-01-01	2009-12-31	China	Eastern Asia	Asia	Yes	22	No	N/A	Pathogen Surveillance	Testing for the presence of Ebolavirus in bats in China via a surveillance study	Serology	Yes	For RESTV-NP	ELISA	N/A	Sera	N/A	N/A	111	0	111	Shaw	Screened for antibodies to ﻿Reston-NP		Tested 143 tissue samples by PCR, but all came back negative - ﻿The unsuccessful identification of ebolavirus-related genes in the samples is likely attributable to the often low-level of virus repli- cation, the similarly transient nature of the infection in bats or the sequence mis-match of the PCR primers used and the target sequence of the potential unknown ebolavirus genomes.	﻿Samples with a mean optical density 2.1-fold or higher than that of the negative control (OD450 value: 0.19) were considered positive.
REBOV	Hipposideros armiger	Bat	Serological evidence of ebolavirus infection in bats, China	Yuan	2012	﻿23062147	﻿10.1186/1743-422X-9-236	64	N/A	2006-01-01	2009-12-31	China	Eastern Asia	Asia	Yes	22	No	N/A	Pathogen Surveillance	Testing for the presence of Ebolavirus in bats in China via a surveillance study	Serology	Yes	For RESTV-NP	ELISA	N/A	Sera	N/A	N/A	41	0	41	Shaw	Screened for antibodies to ﻿Reston-NP		Tested 143 tissue samples by PCR, but all came back negative - ﻿The unsuccessful identification of ebolavirus-related genes in the samples is likely attributable to the often low-level of virus repli- cation, the similarly transient nature of the infection in bats or the sequence mis-match of the PCR primers used and the target sequence of the potential unknown ebolavirus genomes.	﻿Samples with a mean optical density 2.1-fold or higher than that of the negative control (OD450 value: 0.19) were considered positive.
REBOV	Hipposideros larvatus	Bat	Serological evidence of ebolavirus infection in bats, China	Yuan	2012	﻿23062147	﻿10.1186/1743-422X-9-236	64	N/A	2006-01-01	2009-12-31	China	Eastern Asia	Asia	Yes	22	No	N/A	Pathogen Surveillance	Testing for the presence of Ebolavirus in bats in China via a surveillance study	Serology	Yes	For RESTV-NP	ELISA	N/A	Sera	N/A	N/A	21	0	21	Shaw	Screened for antibodies to ﻿Reston-NP		Tested 143 tissue samples by PCR, but all came back negative - ﻿The unsuccessful identification of ebolavirus-related genes in the samples is likely attributable to the often low-level of virus repli- cation, the similarly transient nature of the infection in bats or the sequence mis-match of the PCR primers used and the target sequence of the potential unknown ebolavirus genomes.	﻿Samples with a mean optical density 2.1-fold or higher than that of the negative control (OD450 value: 0.19) were considered positive.
REBOV	Rhinolophus affinis	Bat	Serological evidence of ebolavirus infection in bats, China	Yuan	2012	﻿23062147	﻿10.1186/1743-422X-9-236	64	N/A	2006-01-01	2009-12-31	China	Eastern Asia	Asia	Yes	22	No	N/A	Pathogen Surveillance	Testing for the presence of Ebolavirus in bats in China via a surveillance study	Serology	Yes	For RESTV-NP	ELISA	N/A	Sera	N/A	N/A	69	1	68	Shaw	Screened for antibodies to ﻿Reston-NP		Tested 143 tissue samples by PCR, but all came back negative - ﻿The unsuccessful identification of ebolavirus-related genes in the samples is likely attributable to the often low-level of virus repli- cation, the similarly transient nature of the infection in bats or the sequence mis-match of the PCR primers used and the target sequence of the potential unknown ebolavirus genomes.	﻿Samples with a mean optical density 2.1-fold or higher than that of the negative control (OD450 value: 0.19) were considered positive.
REBOV	Rhinolophus ferrumequinum	Bat	Serological evidence of ebolavirus infection in bats, China	Yuan	2012	﻿23062147	﻿10.1186/1743-422X-9-236	64	N/A	2006-01-01	2009-12-31	China	Eastern Asia	Asia	Yes	22	No	N/A	Pathogen Surveillance	Testing for the presence of Ebolavirus in bats in China via a surveillance study	Serology	Yes	For RESTV-NP	ELISA	N/A	Sera	N/A	N/A	15	0	15	Shaw	Screened for antibodies to ﻿Reston-NP		Tested 143 tissue samples by PCR, but all came back negative - ﻿The unsuccessful identification of ebolavirus-related genes in the samples is likely attributable to the often low-level of virus repli- cation, the similarly transient nature of the infection in bats or the sequence mis-match of the PCR primers used and the target sequence of the potential unknown ebolavirus genomes.	﻿Samples with a mean optical density 2.1-fold or higher than that of the negative control (OD450 value: 0.19) were considered positive.
REBOV	Rhinolophus sinicus	Bat	Serological evidence of ebolavirus infection in bats, China	Yuan	2012	﻿23062147	﻿10.1186/1743-422X-9-236	64	N/A	2006-01-01	2009-12-31	China	Eastern Asia	Asia	Yes	22	No	N/A	Pathogen Surveillance	Testing for the presence of Ebolavirus in bats in China via a surveillance study	Serology	Yes	For RESTV-NP	ELISA	N/A	Sera	N/A	N/A	6	0	6	Shaw	Screened for antibodies to ﻿Reston-NP		Tested 143 tissue samples by PCR, but all came back negative - ﻿The unsuccessful identification of ebolavirus-related genes in the samples is likely attributable to the often low-level of virus repli- cation, the similarly transient nature of the infection in bats or the sequence mis-match of the PCR primers used and the target sequence of the potential unknown ebolavirus genomes.	﻿Samples with a mean optical density 2.1-fold or higher than that of the negative control (OD450 value: 0.19) were considered positive.
REBOV	Rhinolophus pusillus	Bat	Serological evidence of ebolavirus infection in bats, China	Yuan	2012	﻿23062147	﻿10.1186/1743-422X-9-236	64	N/A	2006-01-01	2009-12-31	China	Eastern Asia	Asia	Yes	22	No	N/A	Pathogen Surveillance	Testing for the presence of Ebolavirus in bats in China via a surveillance study	Serology	Yes	For RESTV-NP	ELISA	N/A	Sera	N/A	N/A	14	0	14	Shaw	Screened for antibodies to ﻿Reston-NP		Tested 143 tissue samples by PCR, but all came back negative - ﻿The unsuccessful identification of ebolavirus-related genes in the samples is likely attributable to the often low-level of virus repli- cation, the similarly transient nature of the infection in bats or the sequence mis-match of the PCR primers used and the target sequence of the potential unknown ebolavirus genomes.	﻿Samples with a mean optical density 2.1-fold or higher than that of the negative control (OD450 value: 0.19) were considered positive.
REBOV	Rhinolophus pearsonii	Bat	Serological evidence of ebolavirus infection in bats, China	Yuan	2012	﻿23062147	﻿10.1186/1743-422X-9-236	64	N/A	2006-01-01	2009-12-31	China	Eastern Asia	Asia	Yes	22	No	N/A	Pathogen Surveillance	Testing for the presence of Ebolavirus in bats in China via a surveillance study	Serology	Yes	For RESTV-NP	ELISA	N/A	Sera	N/A	N/A	3	0	3	Shaw	Screened for antibodies to ﻿Reston-NP		Tested 143 tissue samples by PCR, but all came back negative - ﻿The unsuccessful identification of ebolavirus-related genes in the samples is likely attributable to the often low-level of virus repli- cation, the similarly transient nature of the infection in bats or the sequence mis-match of the PCR primers used and the target sequence of the potential unknown ebolavirus genomes.	﻿Samples with a mean optical density 2.1-fold or higher than that of the negative control (OD450 value: 0.19) were considered positive.
REBOV	Rhinolophus	Bat	Serological evidence of ebolavirus infection in bats, China	Yuan	2012	﻿23062147	﻿10.1186/1743-422X-9-236	64	N/A	2006-01-01	2009-12-31	China	Eastern Asia	Asia	Yes	22	No	N/A	Pathogen Surveillance	Testing for the presence of Ebolavirus in bats in China via a surveillance study	Serology	Yes	For RESTV-NP	ELISA	N/A	Sera	N/A	N/A	15	0	15	Shaw	Screened for antibodies to ﻿Reston-NP	Did not specify exact species	Tested 143 tissue samples by PCR, but all came back negative - ﻿The unsuccessful identification of ebolavirus-related genes in the samples is likely attributable to the often low-level of virus repli- cation, the similarly transient nature of the infection in bats or the sequence mis-match of the PCR primers used and the target sequence of the potential unknown ebolavirus genomes.	﻿Samples with a mean optical density 2.1-fold or higher than that of the negative control (OD450 value: 0.19) were considered positive.
REBOV	Miniopterus schreibersii	Bat	Serological evidence of ebolavirus infection in bats, China	Yuan	2012	﻿23062147	﻿10.1186/1743-422X-9-236	64	N/A	2006-01-01	2009-12-31	China	Eastern Asia	Asia	Yes	22	No	N/A	Pathogen Surveillance	Testing for the presence of Ebolavirus in bats in China via a surveillance study	Serology	Yes	For RESTV-NP	ELISA	N/A	Sera	N/A	N/A	23	2	21	Shaw	Screened for antibodies to ﻿Reston-NP		Tested 143 tissue samples by PCR, but all came back negative - ﻿The unsuccessful identification of ebolavirus-related genes in the samples is likely attributable to the often low-level of virus repli- cation, the similarly transient nature of the infection in bats or the sequence mis-match of the PCR primers used and the target sequence of the potential unknown ebolavirus genomes.	﻿Samples with a mean optical density 2.1-fold or higher than that of the negative control (OD450 value: 0.19) were considered positive.
REBOV	Pipistrellus pipistrellus	Bat	Serological evidence of ebolavirus infection in bats, China	Yuan	2012	﻿23062147	﻿10.1186/1743-422X-9-236	64	N/A	2006-01-01	2009-12-31	China	Eastern Asia	Asia	Yes	22	No	N/A	Pathogen Surveillance	Testing for the presence of Ebolavirus in bats in China via a surveillance study	Serology	Yes	For RESTV-NP	ELISA	N/A	Sera	N/A	N/A	35	4	31	Shaw	Screened for antibodies to ﻿Reston-NP		Tested 143 tissue samples by PCR, but all came back negative - ﻿The unsuccessful identification of ebolavirus-related genes in the samples is likely attributable to the often low-level of virus repli- cation, the similarly transient nature of the infection in bats or the sequence mis-match of the PCR primers used and the target sequence of the potential unknown ebolavirus genomes.	﻿Samples with a mean optical density 2.1-fold or higher than that of the negative control (OD450 value: 0.19) were considered positive.
REBOV	Myotis ricketti	Bat	Serological evidence of ebolavirus infection in bats, China	Yuan	2012	﻿23062147	﻿10.1186/1743-422X-9-236	64	N/A	2006-01-01	2009-12-31	China	Eastern Asia	Asia	Yes	22	No	N/A	Pathogen Surveillance	Testing for the presence of Ebolavirus in bats in China via a surveillance study	Serology	Yes	For RESTV-NP	ELISA	N/A	Sera	N/A	N/A	83	4	79	Shaw	Screened for antibodies to ﻿Reston-NP		Tested 143 tissue samples by PCR, but all came back negative - ﻿The unsuccessful identification of ebolavirus-related genes in the samples is likely attributable to the often low-level of virus repli- cation, the similarly transient nature of the infection in bats or the sequence mis-match of the PCR primers used and the target sequence of the potential unknown ebolavirus genomes.	﻿Samples with a mean optical density 2.1-fold or higher than that of the negative control (OD450 value: 0.19) were considered positive.
REBOV	Myotis davidii	Bat	Serological evidence of ebolavirus infection in bats, China	Yuan	2012	﻿23062147	﻿10.1186/1743-422X-9-236	64	N/A	2006-01-01	2009-12-31	China	Eastern Asia	Asia	Yes	22	No	N/A	Pathogen Surveillance	Testing for the presence of Ebolavirus in bats in China via a surveillance study	Serology	Yes	For RESTV-NP	ELISA	N/A	Sera	N/A	N/A	5	0	5	Shaw	Screened for antibodies to ﻿Reston-NP		Tested 143 tissue samples by PCR, but all came back negative - ﻿The unsuccessful identification of ebolavirus-related genes in the samples is likely attributable to the often low-level of virus repli- cation, the similarly transient nature of the infection in bats or the sequence mis-match of the PCR primers used and the target sequence of the potential unknown ebolavirus genomes.	﻿Samples with a mean optical density 2.1-fold or higher than that of the negative control (OD450 value: 0.19) were considered positive.
REBOV	Myotis chinensis	Bat	Serological evidence of ebolavirus infection in bats, China	Yuan	2012	﻿23062147	﻿10.1186/1743-422X-9-236	64	N/A	2006-01-01	2009-12-31	China	Eastern Asia	Asia	Yes	22	No	N/A	Pathogen Surveillance	Testing for the presence of Ebolavirus in bats in China via a surveillance study	Serology	Yes	For RESTV-NP	ELISA	N/A	Sera	N/A	N/A	6	0	6	Shaw	Screened for antibodies to ﻿Reston-NP		Tested 143 tissue samples by PCR, but all came back negative - ﻿The unsuccessful identification of ebolavirus-related genes in the samples is likely attributable to the often low-level of virus repli- cation, the similarly transient nature of the infection in bats or the sequence mis-match of the PCR primers used and the target sequence of the potential unknown ebolavirus genomes.	﻿Samples with a mean optical density 2.1-fold or higher than that of the negative control (OD450 value: 0.19) were considered positive.
REBOV	Myotis daubentonii	Bat	Serological evidence of ebolavirus infection in bats, China	Yuan	2012	﻿23062147	﻿10.1186/1743-422X-9-236	64	N/A	2006-01-01	2009-12-31	China	Eastern Asia	Asia	Yes	22	No	N/A	Pathogen Surveillance	Testing for the presence of Ebolavirus in bats in China via a surveillance study	Serology	Yes	For RESTV-NP	ELISA	N/A	Sera	N/A	N/A	24	0	24	Shaw	Screened for antibodies to ﻿Reston-NP		Tested 143 tissue samples by PCR, but all came back negative - ﻿The unsuccessful identification of ebolavirus-related genes in the samples is likely attributable to the often low-level of virus repli- cation, the similarly transient nature of the infection in bats or the sequence mis-match of the PCR primers used and the target sequence of the potential unknown ebolavirus genomes.	﻿Samples with a mean optical density 2.1-fold or higher than that of the negative control (OD450 value: 0.19) were considered positive.
REBOV	Myotis fimbriatus	Bat	Serological evidence of ebolavirus infection in bats, China	Yuan	2012	﻿23062147	﻿10.1186/1743-422X-9-236	64	N/A	2006-01-01	2009-12-31	China	Eastern Asia	Asia	Yes	22	No	N/A	Pathogen Surveillance	Testing for the presence of Ebolavirus in bats in China via a surveillance study	Serology	Yes	For RESTV-NP	ELISA	N/A	Sera	N/A	N/A	2	0	2	Shaw	Screened for antibodies to ﻿Reston-NP		Tested 143 tissue samples by PCR, but all came back negative - ﻿The unsuccessful identification of ebolavirus-related genes in the samples is likely attributable to the often low-level of virus repli- cation, the similarly transient nature of the infection in bats or the sequence mis-match of the PCR primers used and the target sequence of the potential unknown ebolavirus genomes.	﻿Samples with a mean optical density 2.1-fold or higher than that of the negative control (OD450 value: 0.19) were considered positive.
REBOV	Myotis	Bat	Serological evidence of ebolavirus infection in bats, China	Yuan	2012	﻿23062147	﻿10.1186/1743-422X-9-236	64	N/A	2006-01-01	2009-12-31	China	Eastern Asia	Asia	Yes	22	No	N/A	Pathogen Surveillance	Testing for the presence of Ebolavirus in bats in China via a surveillance study	Serology	Yes	For RESTV-NP	ELISA	N/A	Sera	N/A	N/A	118	3	115	Shaw	Screened for antibodies to ﻿Reston-NP	Did not specify exact species	Tested 143 tissue samples by PCR, but all came back negative - ﻿The unsuccessful identification of ebolavirus-related genes in the samples is likely attributable to the often low-level of virus repli- cation, the similarly transient nature of the infection in bats or the sequence mis-match of the PCR primers used and the target sequence of the potential unknown ebolavirus genomes.	﻿Samples with a mean optical density 2.1-fold or higher than that of the negative control (OD450 value: 0.19) were considered positive.
REBOV	Scotophilus kuhlii	Bat	Serological evidence of ebolavirus infection in bats, China	Yuan	2012	﻿23062147	﻿10.1186/1743-422X-9-236	64	N/A	2006-01-01	2009-12-31	China	Eastern Asia	Asia	Yes	22	No	N/A	Pathogen Surveillance	Testing for the presence of Ebolavirus in bats in China via a surveillance study	Serology	Yes	For RESTV-NP	ELISA	N/A	Sera	N/A	N/A	25	1	24	Shaw	Screened for antibodies to ﻿Reston-NP		Tested 143 tissue samples by PCR, but all came back negative - ﻿The unsuccessful identification of ebolavirus-related genes in the samples is likely attributable to the often low-level of virus repli- cation, the similarly transient nature of the infection in bats or the sequence mis-match of the PCR primers used and the target sequence of the potential unknown ebolavirus genomes.	﻿Samples with a mean optical density 2.1-fold or higher than that of the negative control (OD450 value: 0.19) were considered positive.
ZEBOV	Gorilla gorilla	Primate	Ebola outbreak killed 5000 gorillas	Bermejo	2006	﻿17158318	﻿10.1126/science.1133105	269	N/A	2002	2005	Republic of Congo & Gabon	Central Africa	Africa	No	N/A	No	N/A	Modelling	Testing if ZEBOV is responible for massive gorilla die-offs	Mortality rate	N/A	N/A	N/A	N/A	N/A	N/A	N/A	N/A	N/A	N/A	GMPD2	Instead of detecting ZEBOV in this study itself, it was looking at mortality rates of gorillas and comparing this with previous work	References ﻿Rouquet (2005) as a detection method used
ZEBOV	Capra aegagrus hircus	Goat	Isolates of Zaire ebolavirus from wild apes reveal genetic lineage and recombinants	Wittmann	2007	﻿17942693	﻿10.1073/pN/As.0704076104	118	2001-12-01	N/A	N/A	Republic of Congo	Central Africa	Africa	Yes	10	No	N/A	Pathogen Surveillance	Tested for presence of EBOV in 47 dead animals	N/A	Yes		Sandwich ELISA	GP & NP genes	Muscle, Skin	N/A	N/A	1	0	1	GMPD2
ZEBOV	Viverra genetta	Genet	Isolates of Zaire ebolavirus from wild apes reveal genetic lineage and recombinants	Wittmann	2007	﻿17942693	﻿10.1073/pN/As.0704076104	118	2001-12-01	N/A	N/A	Gabon	Middle Africa	Africa	Yes	10	No	N/A	Pathogen Surveillance	Tested for presence of EBOV in 47 dead animals	N/A	Yes		Sandwich ELISA	GP & NP genes	Muscle, Skin	N/A	N/A	1	0	1	GMPD2
ZEBOV	Gorilla gorilla	Primate	Isolates of Zaire ebolavirus from wild apes reveal genetic lineage and recombinants	Wittmann	2007	﻿17942693	﻿10.1073/pN/As.0704076104	118	2001-12-01	N/A	N/A	Gabon	Middle Africa	Africa	Yes	10	No	N/A	Pathogen Surveillance	Tested for presence of EBOV in 47 dead animals	N/A	Yes		Sandwich ELISA	GP & NP genes	Muscle, Skin	N/A	N/A	1	1	0	GMPD2
ZEBOV	Viverra genetta	Genet	Isolates of Zaire ebolavirus from wild apes reveal genetic lineage and recombinants	Wittmann	2007	﻿17942693	﻿10.1073/pN/As.0704076104	118	2002-01-01	N/A	N/A	Gabon	Middle Africa	Africa	Yes	10	No	N/A	Pathogen Surveillance	Tested for presence of EBOV in 47 dead animals	N/A	Yes		Sandwich ELISA	GP & NP genes	Skin	N/A	N/A	1	0	1	GMPD2
ZEBOV	Viverra genetta	Genet	Isolates of Zaire ebolavirus from wild apes reveal genetic lineage and recombinants	Wittmann	2007	﻿17942693	﻿10.1073/pN/As.0704076104	118	2002-02-01	N/A	N/A	Gabon	Middle Africa	Africa	Yes	10	No	N/A	Pathogen Surveillance	Tested for presence of EBOV in 47 dead animals	N/A	Yes		Sandwich ELISA	GP & NP genes	Muscle, Skin	N/A	N/A	1	0	1	GMPD2
ZEBOV	Gorilla gorilla	Primate	Isolates of Zaire ebolavirus from wild apes reveal genetic lineage and recombinants	Wittmann	2007	﻿17942693	﻿10.1073/pN/As.0704076104	118	2002-03-01	N/A	N/A	Gabon	Middle Africa	Africa	Yes	10	No	N/A	Pathogen Surveillance	Tested for presence of EBOV in 47 dead animals	N/A	Yes		Sandwich ELISA	GP & NP genes	Bone	N/A	N/A	1	1	0	GMPD2
ZEBOV	Tragelaphus spekii	Sitatunga	Isolates of Zaire ebolavirus from wild apes reveal genetic lineage and recombinants	Wittmann	2007	﻿17942693	﻿10.1073/pN/As.0704076104	118	2002-04-01	N/A	N/A	Gabon	Middle Africa	Africa	Yes	10	No	N/A	Pathogen Surveillance	Tested for presence of EBOV in 47 dead animals	N/A	Yes		Sandwich ELISA	GP & NP genes	Muscle, Skin	N/A	N/A	1	0	1	GMPD2
ZEBOV	Gorilla gorilla	Primate	Isolates of Zaire ebolavirus from wild apes reveal genetic lineage and recombinants	Wittmann	2007	﻿17942693	﻿10.1073/pN/As.0704076104	118	2002-04-01	N/A	N/A	Gabon	Middle Africa	Africa	Yes	10	No	N/A	Pathogen Surveillance	Tested for presence of EBOV in 47 dead animals	N/A	Yes		Sandwich ELISA	GP & NP genes	Bone	N/A	N/A	2	2	0	GMPD2
ZEBOV	Gorilla gorilla	Primate	Isolates of Zaire ebolavirus from wild apes reveal genetic lineage and recombinants	Wittmann	2007	﻿17942693	﻿10.1073/pN/As.0704076104	118	2002-12-01	N/A	N/A	Republic of Congo	Central Africa	Africa	Yes	10	No	N/A	Pathogen Surveillance	Tested for presence of EBOV in 47 dead animals	N/A	Yes		Sandwich ELISA	GP & NP genes	Muscle, Skin	N/A	N/A	2	2	0	GMPD2
ZEBOV	Gorilla gorilla	Primate	Isolates of Zaire ebolavirus from wild apes reveal genetic lineage and recombinants	Wittmann	2007	﻿17942693	﻿10.1073/pN/As.0704076104	118	2002-12-01	N/A	N/A	Republic of Congo	Central Africa	Africa	Yes	10	No	N/A	Pathogen Surveillance	Tested for presence of EBOV in 47 dead animals	N/A	Yes		Sandwich ELISA	GP & NP genes	Bone	N/A	N/A	2	2	0	GMPD2
ZEBOV	Pan troglodytes	Primate	Isolates of Zaire ebolavirus from wild apes reveal genetic lineage and recombinants	Wittmann	2007	﻿17942693	﻿10.1073/pN/As.0704076104	118	2002-12-01	N/A	N/A	Republic of Congo	Central Africa	Africa	Yes	10	No	N/A	Pathogen Surveillance	Tested for presence of EBOV in 47 dead animals	N/A	Yes		Sandwich ELISA	GP & NP genes	Muscle, Skin	N/A	N/A	2	2	0	GMPD2
ZEBOV	Cephalophinae	Duiker	Isolates of Zaire ebolavirus from wild apes reveal genetic lineage and recombinants	Wittmann	2007	﻿17942693	﻿10.1073/pN/As.0704076104	118	2002-12-01	N/A	N/A	Republic of Congo	Central Africa	Africa	Yes	10	No	N/A	Pathogen Surveillance	Tested for presence of EBOV in 47 dead animals	N/A	Yes		Sandwich ELISA	GP & NP genes	Bone	N/A	N/A	2	1	1	GMPD2
ZEBOV	Pan troglodytes	Primate	Isolates of Zaire ebolavirus from wild apes reveal genetic lineage and recombinants	Wittmann	2007	﻿17942693	﻿10.1073/pN/As.0704076104	118	2003-02-01	N/A	N/A	Republic of Congo	Central Africa	Africa	Yes	10	No	N/A	Pathogen Surveillance	Tested for presence of EBOV in 47 dead animals	N/A	Yes		Sandwich ELISA	GP & NP genes	Muscle	N/A	N/A	1	1	0	GMPD2
ZEBOV	Gorilla gorilla	Primate	Isolates of Zaire ebolavirus from wild apes reveal genetic lineage and recombinants	Wittmann	2007	﻿17942693	﻿10.1073/pN/As.0704076104	118	2003-02-01	N/A	N/A	Republic of Congo	Central Africa	Africa	Yes	10	No	N/A	Pathogen Surveillance	Tested for presence of EBOV in 47 dead animals	N/A	Yes		Sandwich ELISA	GP & NP genes	Muscle	N/A	N/A	1	1	0	GMPD2
ZEBOV	Cercopithecus cephus	Primate	Isolates of Zaire ebolavirus from wild apes reveal genetic lineage and recombinants	Wittmann	2007	﻿17942693	﻿10.1073/pN/As.0704076104	118	2003-02-01	N/A	N/A	Republic of Congo	Central Africa	Africa	Yes	10	No	N/A	Pathogen Surveillance	Tested for presence of EBOV in 47 dead animals	N/A	Yes		Sandwich ELISA	GP & NP genes	Muscle	N/A	N/A	1	0	1	GMPD2
ZEBOV	Accipitrinae	Hawk	Isolates of Zaire ebolavirus from wild apes reveal genetic lineage and recombinants	Wittmann	2007	﻿17942693	﻿10.1073/pN/As.0704076104	118	2003-02-01	N/A	N/A	Republic of Congo	Central Africa	Africa	Yes	10	No	N/A	Pathogen Surveillance	Tested for presence of EBOV in 47 dead animals	N/A	Yes		Sandwich ELISA	GP & NP genes	Muscle	N/A	N/A	1	0	1	GMPD2
ZEBOV	Gorilla gorilla	Primate	Isolates of Zaire ebolavirus from wild apes reveal genetic lineage and recombinants	Wittmann	2007	﻿17942693	﻿10.1073/pN/As.0704076104	118	2003-06-01	N/A	N/A	Republic of Congo	Central Africa	Africa	Yes	10	No	N/A	Pathogen Surveillance	Tested for presence of EBOV in 47 dead animals	N/A	Yes		Sandwich ELISA	GP & NP genes	Muscle	N/A	N/A	1	1	0	GMPD2
ZEBOV	Gorilla gorilla	Primate	Isolates of Zaire ebolavirus from wild apes reveal genetic lineage and recombinants	Wittmann	2007	﻿17942693	﻿10.1073/pN/As.0704076104	118	2003-12-01	N/A	N/A	Republic of Congo	Central Africa	Africa	Yes	10	No	N/A	Pathogen Surveillance	Tested for presence of EBOV in 47 dead animals	N/A	Yes		Sandwich ELISA	GP & NP genes	Skin	N/A	N/A	1	0	1	GMPD2
ZEBOV	Gorilla gorilla	Primate	Isolates of Zaire ebolavirus from wild apes reveal genetic lineage and recombinants	Wittmann	2007	﻿17942693	﻿10.1073/pN/As.0704076104	118	2004-05-01	N/A	N/A	Republic of Congo	Central Africa	Africa	Yes	10	No	N/A	Pathogen Surveillance	Tested for presence of EBOV in 47 dead animals	N/A	Yes		Sandwich ELISA	GP & NP genes	Bone	N/A	N/A	1	1	0	GMPD2
ZEBOV	Gorilla gorilla	Primate	Isolates of Zaire ebolavirus from wild apes reveal genetic lineage and recombinants	Wittmann	2007	﻿17942693	﻿10.1073/pN/As.0704076104	118	2004-09-01	N/A	N/A	Republic of Congo	Central Africa	Africa	Yes	10	No	N/A	Pathogen Surveillance	Tested for presence of EBOV in 47 dead animals	N/A	Yes		Sandwich ELISA	GP & NP genes	Skin	N/A	N/A	1	0	1	GMPD2
ZEBOV	Cercopithecus cephus	Primate	Isolates of Zaire ebolavirus from wild apes reveal genetic lineage and recombinants	Wittmann	2007	﻿17942693	﻿10.1073/pN/As.0704076104	118	2004-05-01	N/A	N/A	Republic of Congo	Central Africa	Africa	Yes	10	No	N/A	Pathogen Surveillance	Tested for presence of EBOV in 47 dead animals	N/A	Yes		Sandwich ELISA	GP & NP genes	Intestine	N/A	N/A	1	0	1	GMPD2
ZEBOV	Pan troglodytes	Primate	Isolates of Zaire ebolavirus from wild apes reveal genetic lineage and recombinants	Wittmann	2007	﻿17942693	﻿10.1073/pN/As.0704076104	118	2004-05-01	N/A	N/A	Republic of Congo	Central Africa	Africa	Yes	10	No	N/A	Pathogen Surveillance	Tested for presence of EBOV in 47 dead animals	N/A	Yes		Sandwich ELISA	GP & NP genes	Skin	N/A	N/A	1	0	1	GMPD2
ZEBOV	Cephalophinae	Duiker	Isolates of Zaire ebolavirus from wild apes reveal genetic lineage and recombinants	Wittmann	2007	﻿17942693	﻿10.1073/pN/As.0704076104	118	2004-06-01	N/A	N/A	Gabon	Middle Africa	Africa	Yes	10	No	N/A	Pathogen Surveillance	Tested for presence of EBOV in 47 dead animals	N/A	Yes		Sandwich ELISA	GP & NP genes	Muscle	N/A	N/A	1	0	1	GMPD2
ZEBOV	Cephalophinae	Duiker	Isolates of Zaire ebolavirus from wild apes reveal genetic lineage and recombinants	Wittmann	2007	﻿17942693	﻿10.1073/pN/As.0704076104	118	2004-06-01	N/A	N/A	Gabon	Middle Africa	Africa	Yes	10	No	N/A	Pathogen Surveillance	Tested for presence of EBOV in 47 dead animals	N/A	Yes		Sandwich ELISA	GP & NP genes	Skin	N/A	N/A	1	0	1	GMPD2
ZEBOV	Bison bison	Buffalo	Isolates of Zaire ebolavirus from wild apes reveal genetic lineage and recombinants	Wittmann	2007	﻿17942693	﻿10.1073/pN/As.0704076104	118	2004-04-01	N/A	N/A	Gabon	Middle Africa	Africa	Yes	10	No	N/A	Pathogen Surveillance	Tested for presence of EBOV in 47 dead animals	N/A	Yes		Sandwich ELISA	GP & NP genes	Intestine	N/A	N/A	1	0	1	GMPD2
ZEBOV	Bison bison	Buffalo	Isolates of Zaire ebolavirus from wild apes reveal genetic lineage and recombinants	Wittmann	2007	﻿17942693	﻿10.1073/pN/As.0704076104	118	2004-04-01	N/A	N/A	Gabon	Middle Africa	Africa	Yes	10	No	N/A	Pathogen Surveillance	Tested for presence of EBOV in 47 dead animals	N/A	Yes		Sandwich ELISA	GP & NP genes	Skin	N/A	N/A	2	0	2	GMPD2
ZEBOV	Bison bison	Buffalo	Isolates of Zaire ebolavirus from wild apes reveal genetic lineage and recombinants	Wittmann	2007	﻿17942693	﻿10.1073/pN/As.0704076104	118	2004-10-01	N/A	N/A	Gabon	Middle Africa	Africa	Yes	10	No	N/A	Pathogen Surveillance	Tested for presence of EBOV in 47 dead animals	N/A	Yes		Sandwich ELISA	GP & NP genes	Bone	N/A	N/A	1	0	1	GMPD2
ZEBOV	Elephantidae	Elephant	Isolates of Zaire ebolavirus from wild apes reveal genetic lineage and recombinants	Wittmann	2007	﻿17942693	﻿10.1073/pN/As.0704076104	118	2004-10-01	N/A	N/A	Gabon	Middle Africa	Africa	Yes	10	No	N/A	Pathogen Surveillance	Tested for presence of EBOV in 47 dead animals	N/A	Yes		Sandwich ELISA	GP & NP genes	Skin	N/A	N/A	1	0	1	GMPD2
ZEBOV	Gorilla gorilla	Primate	Isolates of Zaire ebolavirus from wild apes reveal genetic lineage and recombinants	Wittmann	2007	﻿17942693	﻿10.1073/pN/As.0704076104	118	2004-11-01	N/A	N/A	Gabon	Middle Africa	Africa	Yes	10	No	N/A	Pathogen Surveillance	Tested for presence of EBOV in 47 dead animals	N/A	Yes		Sandwich ELISA	GP & NP genes	Bone	N/A	N/A	1	0	1	GMPD2
ZEBOV	Gorilla gorilla	Primate	Isolates of Zaire ebolavirus from wild apes reveal genetic lineage and recombinants	Wittmann	2007	﻿17942693	﻿10.1073/pN/As.0704076104	118	2004-11-01	N/A	N/A	Cameroon	Central Africa	Africa	Yes	10	No	N/A	Pathogen Surveillance	Tested for presence of EBOV in 47 dead animals	N/A	Yes		Sandwich ELISA	GP & NP genes	Skin	N/A	N/A	1	0	1	GMPD2
ZEBOV	Gorilla gorilla	Primate	Isolates of Zaire ebolavirus from wild apes reveal genetic lineage and recombinants	Wittmann	2007	﻿17942693	﻿10.1073/pN/As.0704076104	118	2005-01-01	N/A	N/A	Cameroon	Central Africa	Africa	Yes	10	No	N/A	Pathogen Surveillance	Tested for presence of EBOV in 47 dead animals	N/A	Yes		Sandwich ELISA	GP & NP genes	Bone	N/A	N/A	1	0	1	GMPD2
ZEBOV	Pan troglodytes	Primate	Isolates of Zaire ebolavirus from wild apes reveal genetic lineage and recombinants	Wittmann	2007	﻿17942693	﻿10.1073/pN/As.0704076104	118	2005-01-01	N/A	N/A	Cameroon	Central Africa	Africa	Yes	10	No	N/A	Pathogen Surveillance	Tested for presence of EBOV in 47 dead animals	N/A	Yes		Sandwich ELISA	GP & NP genes	Bone	N/A	N/A	1	0	1	GMPD2
ZEBOV	Pan troglodytes	Primate	Isolates of Zaire ebolavirus from wild apes reveal genetic lineage and recombinants	Wittmann	2007	﻿17942693	﻿10.1073/pN/As.0704076104	118	2005-01-01	N/A	N/A	Cameroon	Central Africa	Africa	Yes	10	No	N/A	Pathogen Surveillance	Tested for presence of EBOV in 47 dead animals	N/A	Yes		Sandwich ELISA	GP & NP genes	Muscle	N/A	N/A	1	0	1	GMPD2
ZEBOV	Gorilla gorilla	Primate	Isolates of Zaire ebolavirus from wild apes reveal genetic lineage and recombinants	Wittmann	2007	﻿17942693	﻿10.1073/pN/As.0704076104	118	2005-06-01	N/A	N/A	Republic of Congo	Central Africa	Africa	Yes	10	No	N/A	Pathogen Surveillance	Tested for presence of EBOV in 47 dead animals	N/A	Yes		Sandwich ELISA	GP & NP genes	Skin	N/A	N/A	1	0	1	GMPD2
ZEBOV	Gorilla gorilla	Primate	Isolates of Zaire ebolavirus from wild apes reveal genetic lineage and recombinants	Wittmann	2007	﻿17942693	﻿10.1073/pN/As.0704076104	118	2005-06-01	N/A	N/A	Republic of Congo	Central Africa	Africa	Yes	10	No	N/A	Pathogen Surveillance	Tested for presence of EBOV in 47 dead animals	N/A	Yes		Sandwich ELISA	GP & NP genes	Muscle	N/A	N/A	2	2	0	GMPD2
ZEBOV	Gorilla gorilla	Primate	Isolates of Zaire ebolavirus from wild apes reveal genetic lineage and recombinants	Wittmann	2007	﻿17942693	﻿10.1073/pN/As.0704076104	118	2005-07-01	N/A	N/A	Republic of Congo	Central Africa	Africa	Yes	10	No	N/A	Pathogen Surveillance	Tested for presence of EBOV in 47 dead animals	N/A	Yes		Sandwich ELISA	GP & NP genes	Skin	N/A	N/A	1	0	1	GMPD2
ZEBOV	Cephalophinae	Duiker	Isolates of Zaire ebolavirus from wild apes reveal genetic lineage and recombinants	Wittmann	2007	﻿17942693	﻿10.1073/pN/As.0704076104	118	2005-06-01	N/A	N/A	Republic of Congo	Central Africa	Africa	Yes	10	No	N/A	Pathogen Surveillance	Tested for presence of EBOV in 47 dead animals	N/A	Yes		Sandwich ELISA	GP & NP genes	Skin	N/A	N/A	1	0	1	GMPD2
ZEBOV	Gorilla gorilla	Primate	Isolates of Zaire ebolavirus from wild apes reveal genetic lineage and recombinants	Wittmann	2007	﻿17942693	﻿10.1073/pN/As.0704076104	118	2005-07-01	N/A	N/A	Republic of Congo	Central Africa	Africa	Yes	10	No	N/A	Pathogen Surveillance	Tested for presence of EBOV in 47 dead animals	N/A	Yes		Sandwich ELISA	GP & NP genes	Skin	N/A	N/A	1	0	1	GMPD2
ZEBOV	Elephantidae	Elephant	Isolates of Zaire ebolavirus from wild apes reveal genetic lineage and recombinants	Wittmann	2007	﻿17942693	﻿10.1073/pN/As.0704076104	118	2005-11-01	N/A	N/A	Gabon	Middle Africa	Africa	Yes	10	No	N/A	Pathogen Surveillance	Tested for presence of EBOV in 47 dead animals	N/A	Yes		Sandwich ELISA	GP & NP genes	Muscle	N/A	N/A	1	0	1	GMPD2
ZEBOV	Pan troglodytes	Primate	Isolates of Zaire ebolavirus from wild apes reveal genetic lineage and recombinants	Wittmann	2007	﻿17942693	﻿10.1073/pN/As.0704076104	118	2006-06-01	N/A	N/A	Republic of Congo	Central Africa	Africa	Yes	10	No	N/A	Pathogen Surveillance	Tested for presence of EBOV in 47 dead animals	N/A	Yes		Sandwich ELISA	GP & NP genes	Muscle	N/A	N/A	1	0	1	GMPD2
ZEBOV	Mus setulosus	Muridae	Identification of Ebola virus sequences present as RNA or DNA in organs of terrestrial small mammals of the Central African Republic	Morvan	1999	﻿10580275	﻿10.1016/S1286-4579(99)00242-7	57	1994	N/A	N/A	Central African Republic	Central Africa	Africa	Yes	30	No	N/A	Pathogen Surveillance	Testing for the presence of Ebolavirus in the organs of small mammals by multiple detection methods	PCR/Sequencing	Yes	N/A	N/A	GP & POL	Kidney, liver, spleen	N/A	N/A	40	3	37	HP3, Shaw	Positive results come from RT-PCR of Southern-blot for POL gene for two samples & GP for one sample. One sample also tested positive by ﻿PCR on DNA extracts ofthe organs	Isolation was attempted for all PCR positive samples, however it was unsuccessful	Does not specify always the exact tissue that was tested
ZEBOV	Mus setulosus	Muridae	Identification of Ebola virus sequences present as RNA or DNA in organs of terrestrial small mammals of the Central African Republic	Morvan	1999	﻿10580275	﻿10.1016/S1286-4579(99)00242-7	57	1998	N/A	N/A	Central African Republic	Central Africa	Africa	Yes	30	No	N/A	Pathogen Surveillance	Testing for the presence of Ebolavirus in the organs of small mammals by multiple detection methods	PCR/Sequencing	Yes	N/A	N/A	GP & POL	Kidney, liver, spleen	N/A	N/A	11	0	11	HP3, Shaw		Isolation was attempted for all PCR positive samples, however it was unsuccessful	Does not specify always the exact tissue that was tested
ZEBOV	﻿Hylomyscus complex	Muridae	Identification of Ebola virus sequences present as RNA or DNA in organs of terrestrial small mammals of the Central African Republic	Morvan	1999	﻿10580275	﻿10.1016/S1286-4579(99)00242-7	57	1994	N/A	N/A	Central African Republic	Central Africa	Africa	Yes	30	No	N/A	Pathogen Surveillance	Testing for the presence of Ebolavirus in the organs of small mammals by multiple detection methods	PCR/Sequencing	Yes	N/A	N/A	GP & POL	Kidney, liver, spleen	N/A	N/A	3	0	3	HP3, Shaw		Isolation was attempted for all PCR positive samples, however it was unsuccessful	Does not specify always the exact tissue that was tested
ZEBOV	﻿Hylomyscus complex	Muridae	Identification of Ebola virus sequences present as RNA or DNA in organs of terrestrial small mammals of the Central African Republic	Morvan	1999	﻿10580275	﻿10.1016/S1286-4579(99)00242-7	57	1999	N/A	N/A	Central African Republic	Central Africa	Africa	Yes	30	No	N/A	Pathogen Surveillance	Testing for the presence of Ebolavirus in the organs of small mammals by multiple detection methods	PCR/Sequencing	Yes	N/A	N/A	GP & POL	Kidney, liver, spleen	N/A	N/A	60	0	60	HP3, Shaw		Isolation was attempted for all PCR positive samples, however it was unsuccessful	Does not specify always the exact tissue that was tested
ZEBOV	﻿Hylomyscus complex	Muridae	Identification of Ebola virus sequences present as RNA or DNA in organs of terrestrial small mammals of the Central African Republic	Morvan	1999	﻿10580275	﻿10.1016/S1286-4579(99)00242-7	57	1998	N/A	N/A	Central African Republic	Central Africa	Africa	Yes	30	No	N/A	Pathogen Surveillance	Testing for the presence of Ebolavirus in the organs of small mammals by multiple detection methods	PCR/Sequencing	Yes	N/A	N/A	GP & POL	Kidney, liver, spleen	N/A	N/A	2	0	2	HP3, Shaw		Isolation was attempted for all PCR positive samples, however it was unsuccessful	Does not specify always the exact tissue that was tested
ZEBOV	﻿Praomys complex	Muridae	Identification of Ebola virus sequences present as RNA or DNA in organs of terrestrial small mammals of the Central African Republic	Morvan	1999	﻿10580275	﻿10.1016/S1286-4579(99)00242-7	57	1994	N/A	N/A	Central African Republic	Central Africa	Africa	Yes	30	No	N/A	Pathogen Surveillance	Testing for the presence of Ebolavirus in the organs of small mammals by multiple detection methods	PCR/Sequencing	Yes	N/A	N/A	GP & POL	Kidney, liver, spleen	N/A	N/A	4	1	3	HP3, Shaw	Positive result came from RT-PCR of Southern-blot for POL gene	Isolation was attempted for all PCR positive samples, however it was unsuccessful	Does not specify always the exact tissue that was tested
ZEBOV	﻿Praomys complex	Muridae	Identification of Ebola virus sequences present as RNA or DNA in organs of terrestrial small mammals of the Central African Republic	Morvan	1999	﻿10580275	﻿10.1016/S1286-4579(99)00242-7	57	1999	N/A	N/A	Central African Republic	Central Africa	Africa	Yes	30	No	N/A	Pathogen Surveillance	Testing for the presence of Ebolavirus in the organs of small mammals by multiple detection methods	PCR/Sequencing	Yes	N/A	N/A	GP & POL	Kidney, liver, spleen	N/A	N/A	6	0	6	HP3, Shaw		Isolation was attempted for all PCR positive samples, however it was unsuccessful	Does not specify always the exact tissue that was tested
ZEBOV	﻿Praomys complex	Muridae	Identification of Ebola virus sequences present as RNA or DNA in organs of terrestrial small mammals of the Central African Republic	Morvan	1999	﻿10580275	﻿10.1016/S1286-4579(99)00242-7	57	1998	N/A	N/A	Central African Republic	Central Africa	Africa	Yes	30	No	N/A	Pathogen Surveillance	Testing for the presence of Ebolavirus in the organs of small mammals by multiple detection methods	PCR/Sequencing	Yes	N/A	N/A	GP & POL	Kidney, liver, spleen	N/A	N/A	12	1	11	HP3, Shaw	One positive result came from spleen with RT-PCR testing of GP and Southern-blot testing for GP and POL. Also had ﻿observation of filovirus-like nucleocapsid in medular spleen cells	Isolation was attempted for all PCR positive samples, however it was unsuccessful	Does not specify always the exact tissue that was tested
ZEBOV	﻿Hybomys univittatus	Muridae	Identification of Ebola virus sequences present as RNA or DNA in organs of terrestrial small mammals of the Central African Republic	Morvan	1999	﻿10580275	﻿10.1016/S1286-4579(99)00242-7	57	1994	N/A	N/A	Central African Republic	Central Africa	Africa	Yes	30	No	N/A	Pathogen Surveillance	Testing for the presence of Ebolavirus in the organs of small mammals by multiple detection methods	PCR/Sequencing	Yes	N/A	N/A	GP & POL	Kidney, liver, spleen	N/A	N/A	8	0	8	HP3, Shaw		Isolation was attempted for all PCR positive samples, however it was unsuccessful	Does not specify always the exact tissue that was tested
ZEBOV	﻿Grammomys rutilans	Muridae	Identification of Ebola virus sequences present as RNA or DNA in organs of terrestrial small mammals of the Central African Republic	Morvan	1999	﻿10580275	﻿10.1016/S1286-4579(99)00242-7	57	1994	N/A	N/A	Central African Republic	Central Africa	Africa	Yes	30	No	N/A	Pathogen Surveillance	Testing for the presence of Ebolavirus in the organs of small mammals by multiple detection methods	PCR/Sequencing	Yes	N/A	N/A	GP & POL	Kidney, liver, spleen	N/A	N/A	1	0	1	HP3, Shaw		Isolation was attempted for all PCR positive samples, however it was unsuccessful	Does not specify always the exact tissue that was tested
ZEBOV	﻿Lemniscomys striatus	Muridae	Identification of Ebola virus sequences present as RNA or DNA in organs of terrestrial small mammals of the Central African Republic	Morvan	1999	﻿10580275	﻿10.1016/S1286-4579(99)00242-7	57	1994	N/A	N/A	Central African Republic	Central Africa	Africa	Yes	30	No	N/A	Pathogen Surveillance	Testing for the presence of Ebolavirus in the organs of small mammals by multiple detection methods	PCR/Sequencing	Yes	N/A	N/A	GP & POL	Kidney, liver, spleen	N/A	N/A	1	0	1	HP3, Shaw		Isolation was attempted for all PCR positive samples, however it was unsuccessful	Does not specify always the exact tissue that was tested
ZEBOV	﻿Lophuromys sp1/sp2	Muridae	Identification of Ebola virus sequences present as RNA or DNA in organs of terrestrial small mammals of the Central African Republic	Morvan	1999	﻿10580275	﻿10.1016/S1286-4579(99)00242-7	57	1994	N/A	N/A	Central African Republic	Central Africa	Africa	Yes	30	No	N/A	Pathogen Surveillance	Testing for the presence of Ebolavirus in the organs of small mammals by multiple detection methods	PCR/Sequencing	Yes	N/A	N/A	GP & POL	Kidney, liver, spleen	N/A	N/A	5	0	5	HP3, Shaw		Isolation was attempted for all PCR positive samples, however it was unsuccessful	Does not specify always the exact tissue that was tested
ZEBOV	﻿Lophuromys sp1/sp2	Muridae	Identification of Ebola virus sequences present as RNA or DNA in organs of terrestrial small mammals of the Central African Republic	Morvan	1999	﻿10580275	﻿10.1016/S1286-4579(99)00242-7	57	1998	N/A	N/A	Central African Republic	Central Africa	Africa	Yes	30	No	N/A	Pathogen Surveillance	Testing for the presence of Ebolavirus in the organs of small mammals by multiple detection methods	PCR/Sequencing	Yes	N/A	N/A	GP & POL	Kidney, liver, spleen	N/A	N/A	1	0	1	HP3, Shaw		Isolation was attempted for all PCR positive samples, however it was unsuccessful	Does not specify always the exact tissue that was tested
ZEBOV	﻿Stochomys longicaudatus	Muridae	Identification of Ebola virus sequences present as RNA or DNA in organs of terrestrial small mammals of the Central African Republic	Morvan	1999	﻿10580275	﻿10.1016/S1286-4579(99)00242-7	57	1994	N/A	N/A	Central African Republic	Central Africa	Africa	Yes	30	No	N/A	Pathogen Surveillance	Testing for the presence of Ebolavirus in the organs of small mammals by multiple detection methods	PCR/Sequencing	Yes	N/A	N/A	GP & POL	Kidney, liver, spleen	N/A	N/A	4	0	4	HP3, Shaw		Isolation was attempted for all PCR positive samples, however it was unsuccessful	Does not specify always the exact tissue that was tested
ZEBOV	﻿Deomys ferrugineus	Muridae	Identification of Ebola virus sequences present as RNA or DNA in organs of terrestrial small mammals of the Central African Republic	Morvan	1999	﻿10580275	﻿10.1016/S1286-4579(99)00242-7	57	1994	N/A	N/A	Central African Republic	Central Africa	Africa	Yes	30	No	N/A	Pathogen Surveillance	Testing for the presence of Ebolavirus in the organs of small mammals by multiple detection methods	PCR/Sequencing	Yes	N/A	N/A	GP & POL	Kidney, liver, spleen	N/A	N/A	2	0	2	HP3, Shaw		Isolation was attempted for all PCR positive samples, however it was unsuccessful	Does not specify always the exact tissue that was tested
ZEBOV	﻿Rattus rattus	Muridae	Identification of Ebola virus sequences present as RNA or DNA in organs of terrestrial small mammals of the Central African Republic	Morvan	1999	﻿10580275	﻿10.1016/S1286-4579(99)00242-7	57	1994	N/A	N/A	Central African Republic	Central Africa	Africa	Yes	30	No	N/A	Pathogen Surveillance	Testing for the presence of Ebolavirus in the organs of small mammals by multiple detection methods	PCR/Sequencing	Yes	N/A	N/A	GP & POL	Kidney, liver, spleen	N/A	N/A	2	0	2	HP3, Shaw		Isolation was attempted for all PCR positive samples, however it was unsuccessful	Does not specify always the exact tissue that was tested
ZEBOV	﻿Malacomys longipes	Muridae	Identification of Ebola virus sequences present as RNA or DNA in organs of terrestrial small mammals of the Central African Republic	Morvan	1999	﻿10580275	﻿10.1016/S1286-4579(99)00242-7	57	1999	N/A	N/A	Central African Republic	Central Africa	Africa	Yes	30	No	N/A	Pathogen Surveillance	Testing for the presence of Ebolavirus in the organs of small mammals by multiple detection methods	PCR/Sequencing	Yes	N/A	N/A	GP & POL	Kidney, liver, spleen	N/A	N/A	1	0	1	HP3, Shaw		Isolation was attempted for all PCR positive samples, however it was unsuccessful	Does not specify always the exact tissue that was tested
ZEBOV	﻿Crocidura attila	Soricidae	Identification of Ebola virus sequences present as RNA or DNA in organs of terrestrial small mammals of the Central African Republic	Morvan	1999	﻿10580275	﻿10.1016/S1286-4579(99)00242-7	57	1994	N/A	N/A	Central African Republic	Central Africa	Africa	Yes	30	No	N/A	Pathogen Surveillance	Testing for the presence of Ebolavirus in the organs of small mammals by multiple detection methods	PCR/Sequencing	Yes	N/A	N/A	GP & POL	Kidney, liver, spleen	N/A	N/A	1	0	1	HP3, Shaw		Isolation was attempted for all PCR positive samples, however it was unsuccessful	Does not specify always the exact tissue that was tested
ZEBOV	﻿Crocidura attila	Soricidae	Identification of Ebola virus sequences present as RNA or DNA in organs of terrestrial small mammals of the Central African Republic	Morvan	1999	﻿10580275	﻿10.1016/S1286-4579(99)00242-7	57	1998	N/A	N/A	Central African Republic	Central Africa	Africa	Yes	30	No	N/A	Pathogen Surveillance	Testing for the presence of Ebolavirus in the organs of small mammals by multiple detection methods	PCR/Sequencing	Yes	N/A	N/A	GP & POL	Kidney, liver, spleen	N/A	N/A	1	0	1	HP3, Shaw		Isolation was attempted for all PCR positive samples, however it was unsuccessful	Does not specify always the exact tissue that was tested
ZEBOV	﻿Crocidura denti	Soricidae	Identification of Ebola virus sequences present as RNA or DNA in organs of terrestrial small mammals of the Central African Republic	Morvan	1999	﻿10580275	﻿10.1016/S1286-4579(99)00242-7	57	1998	N/A	N/A	Central African Republic	Central Africa	Africa	Yes	30	No	N/A	Pathogen Surveillance	Testing for the presence of Ebolavirus in the organs of small mammals by multiple detection methods	PCR/Sequencing	Yes	N/A	N/A	GP & POL	Kidney, liver, spleen	N/A	N/A	3	0	3	HP3, Shaw		Isolation was attempted for all PCR positive samples, however it was unsuccessful	Does not specify always the exact tissue that was tested
ZEBOV	﻿Crocidura denti group	Soricidae	Identification of Ebola virus sequences present as RNA or DNA in organs of terrestrial small mammals of the Central African Republic	Morvan	1999	﻿10580275	﻿10.1016/S1286-4579(99)00242-7	57	1994	N/A	N/A	Central African Republic	Central Africa	Africa	Yes	30	No	N/A	Pathogen Surveillance	Testing for the presence of Ebolavirus in the organs of small mammals by multiple detection methods	PCR/Sequencing	Yes	N/A	N/A	GP & POL	Kidney, liver, spleen	N/A	N/A	2	0	2	HP3, Shaw		Isolation was attempted for all PCR positive samples, however it was unsuccessful	Does not specify always the exact tissue that was tested
ZEBOV	﻿Crocidura hildegardeae	Soricidae	Identification of Ebola virus sequences present as RNA or DNA in organs of terrestrial small mammals of the Central African Republic	Morvan	1999	﻿10580275	﻿10.1016/S1286-4579(99)00242-7	57	1994	N/A	N/A	Central African Republic	Central Africa	Africa	Yes	30	No	N/A	Pathogen Surveillance	Testing for the presence of Ebolavirus in the organs of small mammals by multiple detection methods	PCR/Sequencing	Yes	N/A	N/A	GP & POL	Kidney, liver, spleen	N/A	N/A	1	0	1	HP3, Shaw		Isolation was attempted for all PCR positive samples, however it was unsuccessful	Does not specify always the exact tissue that was tested
ZEBOV	﻿Crocidura ludia	Soricidae	Identification of Ebola virus sequences present as RNA or DNA in organs of terrestrial small mammals of the Central African Republic	Morvan	1999	﻿10580275	﻿10.1016/S1286-4579(99)00242-7	57	1998	N/A	N/A	Central African Republic	Central Africa	Africa	Yes	30	No	N/A	Pathogen Surveillance	Testing for the presence of Ebolavirus in the organs of small mammals by multiple detection methods	PCR/Sequencing	Yes	N/A	N/A	GP & POL	Kidney, liver, spleen	N/A	N/A	23	0	23	HP3, Shaw		Isolation was attempted for all PCR positive samples, however it was unsuccessful	Does not specify always the exact tissue that was tested
ZEBOV	﻿Crocidura mutesae	Soricidae	Identification of Ebola virus sequences present as RNA or DNA in organs of terrestrial small mammals of the Central African Republic	Morvan	1999	﻿10580275	﻿10.1016/S1286-4579(99)00242-7	57	1994	N/A	N/A	Central African Republic	Central Africa	Africa	Yes	30	No	N/A	Pathogen Surveillance	Testing for the presence of Ebolavirus in the organs of small mammals by multiple detection methods	PCR/Sequencing	Yes	N/A	N/A	GP & POL	Kidney, liver, spleen	N/A	N/A	3	0	3	HP3, Shaw		Isolation was attempted for all PCR positive samples, however it was unsuccessful	Does not specify always the exact tissue that was tested
ZEBOV	﻿Crocidura nigrofusca	Soricidae	Identification of Ebola virus sequences present as RNA or DNA in organs of terrestrial small mammals of the Central African Republic	Morvan	1999	﻿10580275	﻿10.1016/S1286-4579(99)00242-7	57	1999	N/A	N/A	Central African Republic	Central Africa	Africa	Yes	30	No	N/A	Pathogen Surveillance	Testing for the presence of Ebolavirus in the organs of small mammals by multiple detection methods	PCR/Sequencing	Yes	N/A	N/A	GP & POL	Kidney, liver, spleen	N/A	N/A	1	0	1	HP3, Shaw		Isolation was attempted for all PCR positive samples, however it was unsuccessful	Does not specify always the exact tissue that was tested
ZEBOV	﻿Crocidura nigrofusca group	Soricidae	Identification of Ebola virus sequences present as RNA or DNA in organs of terrestrial small mammals of the Central African Republic	Morvan	1999	﻿10580275	﻿10.1016/S1286-4579(99)00242-7	57	1999	N/A	N/A	Central African Republic	Central Africa	Africa	Yes	30	No	N/A	Pathogen Surveillance	Testing for the presence of Ebolavirus in the organs of small mammals by multiple detection methods	PCR/Sequencing	Yes	N/A	N/A	GP & POL	Kidney, liver, spleen	N/A	N/A	2	0	2	HP3, Shaw		Isolation was attempted for all PCR positive samples, however it was unsuccessful	Does not specify always the exact tissue that was tested
ZEBOV	﻿Crocidura olivier	Soricidae	Identification of Ebola virus sequences present as RNA or DNA in organs of terrestrial small mammals of the Central African Republic	Morvan	1999	﻿10580275	﻿10.1016/S1286-4579(99)00242-7	57	1998	N/A	N/A	Central African Republic	Central Africa	Africa	Yes	30	No	N/A	Pathogen Surveillance	Testing for the presence of Ebolavirus in the organs of small mammals by multiple detection methods	PCR/Sequencing	Yes	N/A	N/A	GP & POL	Kidney, liver, spleen	N/A	N/A	4	0	4	HP3, Shaw		Isolation was attempted for all PCR positive samples, however it was unsuccessful	Does not specify always the exact tissue that was tested
ZEBOV	﻿Crocidura poensis group	Soricidae	Identification of Ebola virus sequences present as RNA or DNA in organs of terrestrial small mammals of the Central African Republic	Morvan	1999	﻿10580275	﻿10.1016/S1286-4579(99)00242-7	57	1994	N/A	N/A	Central African Republic	Central Africa	Africa	Yes	30	No	N/A	Pathogen Surveillance	Testing for the presence of Ebolavirus in the organs of small mammals by multiple detection methods	PCR/Sequencing	Yes	N/A	N/A	GP & POL	Kidney, liver, spleen	N/A	N/A	1	0	1	HP3, Shaw		Isolation was attempted for all PCR positive samples, however it was unsuccessful	Does not specify always the exact tissue that was tested
ZEBOV	﻿Crocidura poensis group	Soricidae	Identification of Ebola virus sequences present as RNA or DNA in organs of terrestrial small mammals of the Central African Republic	Morvan	1999	﻿10580275	﻿10.1016/S1286-4579(99)00242-7	57	1999	N/A	N/A	Central African Republic	Central Africa	Africa	Yes	30	No	N/A	Pathogen Surveillance	Testing for the presence of Ebolavirus in the organs of small mammals by multiple detection methods	PCR/Sequencing	Yes	N/A	N/A	GP & POL	Kidney, liver, spleen	N/A	N/A	2	0	2	HP3, Shaw		Isolation was attempted for all PCR positive samples, however it was unsuccessful	Does not specify always the exact tissue that was tested
ZEBOV	﻿Crocidura roosevelti	Soricidae	Identification of Ebola virus sequences present as RNA or DNA in organs of terrestrial small mammals of the Central African Republic	Morvan	1999	﻿10580275	﻿10.1016/S1286-4579(99)00242-7	57	1998	N/A	N/A	Central African Republic	Central Africa	Africa	Yes	30	No	N/A	Pathogen Surveillance	Testing for the presence of Ebolavirus in the organs of small mammals by multiple detection methods	PCR/Sequencing	Yes	N/A	N/A	GP & POL	Kidney, liver, spleen	N/A	N/A	3	0	3	HP3, Shaw		Isolation was attempted for all PCR positive samples, however it was unsuccessful	Does not specify always the exact tissue that was tested
ZEBOV	﻿Paracrocidura schoutedeni	Soricidae	Identification of Ebola virus sequences present as RNA or DNA in organs of terrestrial small mammals of the Central African Republic	Morvan	1999	﻿10580275	﻿10.1016/S1286-4579(99)00242-7	57	1999	N/A	N/A	Central African Republic	Central Africa	Africa	Yes	30	No	N/A	Pathogen Surveillance	Testing for the presence of Ebolavirus in the organs of small mammals by multiple detection methods	PCR/Sequencing	Yes	N/A	N/A	GP & POL	Kidney, liver, spleen	N/A	N/A	1	0	1	HP3, Shaw		Isolation was attempted for all PCR positive samples, however it was unsuccessful	Does not specify always the exact tissue that was tested
ZEBOV	﻿Sylvisorex ollula	Soricidae	Identification of Ebola virus sequences present as RNA or DNA in organs of terrestrial small mammals of the Central African Republic	Morvan	1999	﻿10580275	﻿10.1016/S1286-4579(99)00242-7	57	1999	N/A	N/A	Central African Republic	Central Africa	Africa	Yes	30	No	N/A	Pathogen Surveillance	Testing for the presence of Ebolavirus in the organs of small mammals by multiple detection methods	PCR/Sequencing	Yes	N/A	N/A	GP & POL	Kidney, liver, spleen	N/A	N/A	7	1	6	HP3, Shaw	Tested positive by RT-PCR EB staining for POL, RT-PCR Southern-blot for POL	Isolation was attempted for all PCR positive samples, however it was unsuccessful	Does not specify always the exact tissue that was tested
ZEBOV	﻿Suncus remyi	Soricidae	Identification of Ebola virus sequences present as RNA or DNA in organs of terrestrial small mammals of the Central African Republic	Morvan	1999	﻿10580275	﻿10.1016/S1286-4579(99)00242-7	57	1999	N/A	N/A	Central African Republic	Central Africa	Africa	Yes	30	No	N/A	Pathogen Surveillance	Testing for the presence of Ebolavirus in the organs of small mammals by multiple detection methods	PCR/Sequencing	Yes	N/A	N/A	GP & POL	Kidney, liver, spleen	N/A	N/A	1	0	1	HP3, Shaw		Isolation was attempted for all PCR positive samples, however it was unsuccessful	Does not specify always the exact tissue that was tested
ZEBOV	﻿Epomophorus gambianus	Chiroptera	Identification of Ebola virus sequences present as RNA or DNA in organs of terrestrial small mammals of the Central African Republic	Morvan	1999	﻿10580275	﻿10.1016/S1286-4579(99)00242-7	57	1998	N/A	N/A	Central African Republic	Central Africa	Africa	Yes	30	No	N/A	Pathogen Surveillance	Testing for the presence of Ebolavirus in the organs of small mammals by multiple detection methods	PCR/Sequencing	Yes	N/A	N/A	GP & POL	Kidney, liver, spleen	N/A	N/A	3	0	3	HP3, Shaw		Isolation was attempted for all PCR positive samples, however it was unsuccessful	Does not specify always the exact tissue that was tested
ZEBOV	﻿Myonycteris torquata	Chiroptera	Identification of Ebola virus sequences present as RNA or DNA in organs of terrestrial small mammals of the Central African Republic	Morvan	1999	﻿10580275	﻿10.1016/S1286-4579(99)00242-7	57	1998	N/A	N/A	Central African Republic	Central Africa	Africa	Yes	30	No	N/A	Pathogen Surveillance	Testing for the presence of Ebolavirus in the organs of small mammals by multiple detection methods	PCR/Sequencing	Yes	N/A	N/A	GP & POL	Kidney, liver, spleen	N/A	N/A	13	0	13	HP3, Shaw		Isolation was attempted for all PCR positive samples, however it was unsuccessful	Does not specify always the exact tissue that was tested
ZEBOV	﻿Micropteropus pusillus	Chiroptera	Identification of Ebola virus sequences present as RNA or DNA in organs of terrestrial small mammals of the Central African Republic	Morvan	1999	﻿10580275	﻿10.1016/S1286-4579(99)00242-7	57	1998	N/A	N/A	Central African Republic	Central Africa	Africa	Yes	30	No	N/A	Pathogen Surveillance	Testing for the presence of Ebolavirus in the organs of small mammals by multiple detection methods	PCR/Sequencing	Yes	N/A	N/A	GP & POL	Kidney, liver, spleen	N/A	N/A	2	0	2	HP3, Shaw		Isolation was attempted for all PCR positive samples, however it was unsuccessful	Does not specify always the exact tissue that was tested
ZEBOV	﻿Epomops franqueti	Chiroptera	Identification of Ebola virus sequences present as RNA or DNA in organs of terrestrial small mammals of the Central African Republic	Morvan	1999	﻿10580275	﻿10.1016/S1286-4579(99)00242-7	57	1994	N/A	N/A	Central African Republic	Central Africa	Africa	Yes	30	No	N/A	Pathogen Surveillance	Testing for the presence of Ebolavirus in the organs of small mammals by multiple detection methods	PCR/Sequencing	Yes	N/A	N/A	GP & POL	Kidney, liver, spleen	N/A	N/A	1	0	1	HP3, Shaw		Isolation was attempted for all PCR positive samples, however it was unsuccessful	Does not specify always the exact tissue that was tested
ZEBOV	﻿Vespertilionidae	﻿Vespertilionidae	Identification of Ebola virus sequences present as RNA or DNA in organs of terrestrial small mammals of the Central African Republic	Morvan	1999	﻿10580275	﻿10.1016/S1286-4579(99)00242-7	57	1998	N/A	N/A	Central African Republic	Central Africa	Africa	Yes	30	No	N/A	Pathogen Surveillance	Testing for the presence of Ebolavirus in the organs of small mammals by multiple detection methods	PCR/Sequencing	Yes	N/A	N/A	GP & POL	Kidney, liver, spleen	N/A	N/A	4	0	4	HP3, Shaw		Isolation was attempted for all PCR positive samples, however it was unsuccessful	Does not specify always the exact tissue that was tested
TAFV	Pan troglodytes	Primate	Isolation and virus partial characterisation of strain of Ebola	Le Guenno	1995		﻿10.1016/s0140-6736(95)90925-7	175	1994	N/A	N/A	Côte d'Ivoire	Southern Africa	Africa	Yes	2	No	N/A	Pathogen Surveillance	Isolating a strain of ebolavirus	Histology	Yes	N/A	N/A	N/A	Liver	N/A	N/A	1	1	0	Shaw, HP3, GMPD2	﻿Ebola specific immuno-peroxydase staining showed presence of ebola in liver sample
TAFV	Homo sapiens	Human	Isolation and virus partial characterisation of strain of Ebola	Le Guenno	1995		﻿10.1016/s0140-6736(95)90925-7	175	1994	N/A	N/A	Côte d'Ivoire	Southern Africa	Africa	Yes	2	No	N/A	Pathogen Surveillance	Isolating a strain of ebolavirus	Isolation	Yes	N/A	N/A	N/A	Sera	N/A	N/A	1	1	0	Shaw, HP3, GMPD2	Viral isolation by inoculation of Vero E6	Also attempted viral isolation by inoculation of AP61 cells but this was less successful	Human sample was from a human that was infected from doing an autopsy of a chimpanzee
EBOV	Homo sapiens	Human	Isolation and virus partial characterisation of strain of Ebola	Le Guenno	1995		﻿10.1016/s0140-6736(95)90925-7	175	1994	N/A	N/A	Côte d'Ivoire	Southern Africa	Africa	Yes	2	No	N/A	Pathogen Surveillance	Serological test of human sera performed against the antigens for the main African haemorrhagic fever viruses	Serology	Yes	IgM, IgG	IFA, IgG ELISA, IgM capture ELISA	N/A	Sera	N/A	N/A	1	1	0	Shaw, HP3, GMPD2	IFA and IgG antibodies were only found positive in late serum at around 23 days post onset
TAFV	Pan troglodytes	Primate	Ebola virus outbreak among wild chimpanzees living in a rain forest of Cote d'Ivoire	Formenty	1999	﻿9988175	﻿10.1086/514296	174	1994	N/A	N/A	Côte d'Ivoire	Southern Africa	Africa	No	1	Yes	Rift Valley and Crimean-Congo hemorrhagic fever viruses, hantaviruses, and chikungunya, yellow fever, and dengue viruses	Pathogen Surveillance	A survey to identify the deaths of chimpanzees from a new subtype of Ebolavirus (﻿Cote d’Ivoire). Including the risk factors leading to the spread of Ebolavirus.	Serology	Yes	IgM, IgG	ELISA	N/A	Sera	Yes	IgG antibodies for ﻿yellow fever and dengue viruses	3	0	3	GMPD2, HP3, Shaw	ELISAs were done for ﻿Rift Valley and Crimean-Congo hemorrhagic fever viruses, hantaviruses, and chikungunya, yellow fever, and dengue viruses and EBO-CI
TAFV	Pan troglodytes	Primate	Ebola virus outbreak among wild chimpanzees living in a rain forest of Cote d'Ivoire	Formenty	1999	﻿9988175	﻿10.1086/514296	174	1994	N/A	N/A	Côte d'Ivoire	Southern Africa	Africa	No	1	Yes	Lassa, MARV	Pathogen Surveillance	A survey to identify the deaths of chimpanzees from a new subtype of Ebolavirus (﻿Cote d’Ivoire). Including the risk factors leading to the spread of Ebolavirus.	Serology	Yes	IgM, IgG	IFA	N/A	Sera	Yes	IgG antibodies for ﻿yellow fever and dengue viruses	3	0	3	GMPD2, HP3, Shaw	IFAs were done for ﻿Lassa, EBO, and MBG viruses
TAFV	Pan troglodytes	Primate	Ebola virus outbreak among wild chimpanzees living in a rain forest of Cote d'Ivoire	Formenty	1999	﻿9988175	﻿10.1086/514296	174	1994	N/A	N/A	Côte d'Ivoire	Southern Africa	Africa	No	1	No	N/A	Pathogen Surveillance	A survey to identify the deaths of chimpanzees from a new subtype of Ebolavirus (﻿Cote d’Ivoire). Including the risk factors leading to the spread of Ebolavirus.	Immunohistochemistry	Yes	N/A	N/A	N/A	Tissue	N/A	N/A		1		GMPD2, HP3, Shaw	﻿EBO-specific immunohistochemistry of the liver, spleen, lymph nodes, and lung were positive, demonstrating a large distribution of the virus in all organs.
REBOV	﻿Pongo pygmaeus	Bornean Orangutans	Serological evidence of Ebola virus infection in Indonesian orangutans	Nidom	2012	﻿22815803	﻿10.1371/jourN/Al.pone.0040740	33	N/A	2005-12-01	2006-12-01	﻿Indonesia	Southeastern Asia	Asia	No	1	Yes	MARV & other strains of EBOV	Pathogen Surveillance	Testing for the presence of Ebolavirus antibodies in a population of orangutans. The serum samples were originally taken ﻿for serological diagnosis of influenza and/or mycobacteriosis	Serology	No	IgG	ELISA	N/A	Sera	Yes	N/A	353	65	288	GMPD2	﻿ELISA was performed with recombinant viral surface glycoprotein (GP) antigens derived from multiple species of filoviruses (5 EBOV and 1 MARV species)	The positive samples had also IgG antibodies to viral internal proteins were detected by immunoblotting	The majority of EBOV-positive sera showed specificity to Zaire, Sudan, Cote d’Ivoire, or Bundibugyo viruses, all of which have been found so far only in Africa
REBOV	Homo sapiens	Human	Seroepidemiological study of filovirus related to Ebola in the Philippines	Miranda	1991		﻿10.1016/0140-6736(91)91199-5	28	N/A	1989-12-01	1990-05-01	Philippines	Southeastern Asia	Asia	No	1	No	N/A	Pathogen Surveillance	﻿We did a serological survey of people exposed to cynomolgus monkeys in the Philippines.	Serology	No	N/A	IFA	N/A	Sera	N/A	N/A	186	12	174	HP3
REBOV	Rousettus amplexicaudatus	Bat	Reston Ebolavirus Antibodies in Bats, the Philippines	Taniguchi	2011	﻿9988174	10.3201/eid1708.101693	65	N/A	2008	2009	Philippines	Southeastern Asia	Asia	Yes	17	No	N/A	Pathogen Surveillance	Determining the prevalence of REBOV antibody–positive bats in the Philippines in order to find more information about the natural reservoir for Reston Ebolavirus.	Serology	No	IgG	ELISA	N/A	Sera	N/A	N/A	16	7	9	HP3, Shaw	Some of these tested positive by REBOV NP and some by REBOV GP	3 of these positve results were confirmed by IFA titers (either GP o NP)
REBOV	﻿Eonycteris spelaea	Bat	Reston Ebolavirus Antibodies in Bats, the Philippines	Taniguchi	2011	﻿9988174	10.3201/eid1708.101693	65	N/A	2008	2009	Philippines	Southeastern Asia	Asia	Yes	17	No	N/A	Pathogen Surveillance	Determining the prevalence of REBOV antibody–positive bats in the Philippines in order to find more information about the natural reservoir for Reston Ebolavirus.	Serology	No	IgG	ELISA	N/A	Sera	N/A	N/A	5	0	5	HP3, Shaw	Some of these tested positive by REBOV NP and some by REBOV GP	3 of these positve results were confirmed by IFA titers (either GP o NP)
REBOV	﻿Cynopterus brachyotis	Bat	Reston Ebolavirus Antibodies in Bats, the Philippines	Taniguchi	2011	﻿9988174	10.3201/eid1708.101693	65	N/A	2008	2009	Philippines	Southeastern Asia	Asia	Yes	17	No	N/A	Pathogen Surveillance	Determining the prevalence of REBOV antibody–positive bats in the Philippines in order to find more information about the natural reservoir for Reston Ebolavirus.	Serology	No	IgG	ELISA	N/A	Sera	N/A	N/A	35	0	35	HP3, Shaw	Some of these tested positive by REBOV NP and some by REBOV GP	3 of these positve results were confirmed by IFA titers (either GP o NP)
REBOV	﻿Ptenochirus jagoli	Bat	Reston Ebolavirus Antibodies in Bats, the Philippines	Taniguchi	2011	﻿9988174	10.3201/eid1708.101693	65	N/A	2008	2009	Philippines	Southeastern Asia	Asia	Yes	17	No	N/A	Pathogen Surveillance	Determining the prevalence of REBOV antibody–positive bats in the Philippines in order to find more information about the natural reservoir for Reston Ebolavirus.	Serology	No	IgG	ELISA	N/A	Sera	N/A	N/A	38	0	38	HP3, Shaw	Some of these tested positive by REBOV NP and some by REBOV GP	3 of these positve results were confirmed by IFA titers (either GP o NP)
REBOV	﻿Haplonycteris fischeri	Bat	Reston Ebolavirus Antibodies in Bats, the Philippines	Taniguchi	2011	﻿9988174	10.3201/eid1708.101693	65	N/A	2008	2009	Philippines	Southeastern Asia	Asia	Yes	17	No	N/A	Pathogen Surveillance	Determining the prevalence of REBOV antibody–positive bats in the Philippines in order to find more information about the natural reservoir for Reston Ebolavirus.	Serology	No	IgG	ELISA	N/A	Sera	N/A	N/A	6	0	6	HP3, Shaw	Some of these tested positive by REBOV NP and some by REBOV GP	3 of these positve results were confirmed by IFA titers (either GP o NP)
REBOV	﻿Macroglossus minimus	Bat	Reston Ebolavirus Antibodies in Bats, the Philippines	Taniguchi	2011	﻿9988174	10.3201/eid1708.101693	65	N/A	2008	2009	Philippines	Southeastern Asia	Asia	Yes	17	No	N/A	Pathogen Surveillance	Determining the prevalence of REBOV antibody–positive bats in the Philippines in order to find more information about the natural reservoir for Reston Ebolavirus.	Serology	No	IgG	ELISA	N/A	Sera	N/A	N/A	2	0	2	HP3, Shaw	Some of these tested positive by REBOV NP and some by REBOV GP	3 of these positve results were confirmed by IFA titers (either GP o NP)
REBOV	﻿Rhinolophus rufus	Bat	Reston Ebolavirus Antibodies in Bats, the Philippines	Taniguchi	2011	﻿9988174	10.3201/eid1708.101693	65	N/A	2008	2009	Philippines	Southeastern Asia	Asia	Yes	17	No	N/A	Pathogen Surveillance	Determining the prevalence of REBOV antibody–positive bats in the Philippines in order to find more information about the natural reservoir for Reston Ebolavirus.	Serology	No	IgG	ELISA	N/A	Sera	N/A	N/A	2	0	2	HP3, Shaw	Some of these tested positive by REBOV NP and some by REBOV GP	3 of these positve results were confirmed by IFA titers (either GP o NP)
REBOV	﻿Rhinolophus arcuatus	Bat	Reston Ebolavirus Antibodies in Bats, the Philippines	Taniguchi	2011	﻿9988174	10.3201/eid1708.101693	65	N/A	2008	2009	Philippines	Southeastern Asia	Asia	Yes	17	No	N/A	Pathogen Surveillance	Determining the prevalence of REBOV antibody–positive bats in the Philippines in order to find more information about the natural reservoir for Reston Ebolavirus.	Serology	No	IgG	ELISA	N/A	Sera	N/A	N/A	1	0	1	HP3, Shaw	Some of these tested positive by REBOV NP and some by REBOV GP	3 of these positve results were confirmed by IFA titers (either GP o NP)
REBOV	﻿Emballonura alecto	Bat	Reston Ebolavirus Antibodies in Bats, the Philippines	Taniguchi	2011	﻿9988174	10.3201/eid1708.101693	65	N/A	2008	2009	Philippines	Southeastern Asia	Asia	Yes	17	No	N/A	Pathogen Surveillance	Determining the prevalence of REBOV antibody–positive bats in the Philippines in order to find more information about the natural reservoir for Reston Ebolavirus.	Serology	No	IgG	ELISA	N/A	Sera	N/A	N/A	9	0	9	HP3, Shaw	Some of these tested positive by REBOV NP and some by REBOV GP	3 of these positve results were confirmed by IFA titers (either GP o NP)
REBOV	﻿Pipistrellus javanicus	Bat	Reston Ebolavirus Antibodies in Bats, the Philippines	Taniguchi	2011	﻿9988174	10.3201/eid1708.101693	65	N/A	2008	2009	Philippines	Southeastern Asia	Asia	Yes	17	No	N/A	Pathogen Surveillance	Determining the prevalence of REBOV antibody–positive bats in the Philippines in order to find more information about the natural reservoir for Reston Ebolavirus.	Serology	No	IgG	ELISA	N/A	Sera	N/A	N/A	2	0	2	HP3, Shaw	Some of these tested positive by REBOV NP and some by REBOV GP	3 of these positve results were confirmed by IFA titers (either GP o NP)
REBOV	﻿Scotophilus kuhlii	Bat	Reston Ebolavirus Antibodies in Bats, the Philippines	Taniguchi	2011	﻿9988174	10.3201/eid1708.101693	65	N/A	2008	2009	Philippines	Southeastern Asia	Asia	Yes	17	No	N/A	Pathogen Surveillance	Determining the prevalence of REBOV antibody–positive bats in the Philippines in order to find more information about the natural reservoir for Reston Ebolavirus.	Serology	No	IgG	ELISA	N/A	Sera	N/A	N/A	5	0	5	HP3, Shaw	Some of these tested positive by REBOV NP and some by REBOV GP	3 of these positve results were confirmed by IFA titers (either GP o NP)
REBOV	﻿Miniopterus australis	Bat	Reston Ebolavirus Antibodies in Bats, the Philippines	Taniguchi	2011	﻿9988174	10.3201/eid1708.101693	65	N/A	2008	2009	Philippines	Southeastern Asia	Asia	Yes	17	No	N/A	Pathogen Surveillance	Determining the prevalence of REBOV antibody–positive bats in the Philippines in order to find more information about the natural reservoir for Reston Ebolavirus.	Serology	No	IgG	ELISA	N/A	Sera	N/A	N/A	8	0	8	HP3, Shaw	Some of these tested positive by REBOV NP and some by REBOV GP	3 of these positve results were confirmed by IFA titers (either GP o NP)
REBOV	﻿Miniopterus schreibersi	Bat	Reston Ebolavirus Antibodies in Bats, the Philippines	Taniguchi	2011	﻿9988174	10.3201/eid1708.101693	65	N/A	2008	2009	Philippines	Southeastern Asia	Asia	Yes	17	No	N/A	Pathogen Surveillance	Determining the prevalence of REBOV antibody–positive bats in the Philippines in order to find more information about the natural reservoir for Reston Ebolavirus.	Serology	No	IgG	ELISA	N/A	Sera	N/A	N/A	8	0	8	HP3, Shaw	Some of these tested positive by REBOV NP and some by REBOV GP	3 of these positve results were confirmed by IFA titers (either GP o NP)
REBOV	﻿Miniopterus tristis tritis	Bat	Reston Ebolavirus Antibodies in Bats, the Philippines	Taniguchi	2011	﻿9988174	10.3201/eid1708.101693	65	N/A	2008	2009	Philippines	Southeastern Asia	Asia	Yes	17	No	N/A	Pathogen Surveillance	Determining the prevalence of REBOV antibody–positive bats in the Philippines in order to find more information about the natural reservoir for Reston Ebolavirus.	Serology	No	IgG	ELISA	N/A	Sera	N/A	N/A	1	0	1	HP3, Shaw	Some of these tested positive by REBOV NP and some by REBOV GP	3 of these positve results were confirmed by IFA titers (either GP o NP)
REBOV	﻿Hipposideros diadema	Bat	Reston Ebolavirus Antibodies in Bats, the Philippines	Taniguchi	2011	﻿9988174	10.3201/eid1708.101693	65	N/A	2008	2009	Philippines	Southeastern Asia	Asia	Yes	17	No	N/A	Pathogen Surveillance	Determining the prevalence of REBOV antibody–positive bats in the Philippines in order to find more information about the natural reservoir for Reston Ebolavirus.	Serology	No	IgG	ELISA	N/A	Sera	N/A	N/A	1	0	1	HP3, Shaw	Some of these tested positive by REBOV NP and some by REBOV GP	3 of these positve results were confirmed by IFA titers (either GP o NP)
REBOV	﻿Myotis macrotarsus	Bat	Reston Ebolavirus Antibodies in Bats, the Philippines	Taniguchi	2011	﻿9988174	10.3201/eid1708.101693	65	N/A	2008	2009	Philippines	Southeastern Asia	Asia	Yes	17	No	N/A	Pathogen Surveillance	Determining the prevalence of REBOV antibody–positive bats in the Philippines in order to find more information about the natural reservoir for Reston Ebolavirus.	Serology	No	IgG	ELISA	N/A	Sera	N/A	N/A	1	0	1	HP3, Shaw	Some of these tested positive by REBOV NP and some by REBOV GP	3 of these positve results were confirmed by IFA titers (either GP o NP)
REBOV	Unknown bat species	Bat	Reston Ebolavirus Antibodies in Bats, the Philippines	Taniguchi	2011	﻿9988174	10.3201/eid1708.101693	65	N/A	2008	2009	Philippines	Southeastern Asia	Asia	Yes	17	No	N/A	Pathogen Surveillance	Determining the prevalence of REBOV antibody–positive bats in the Philippines in order to find more information about the natural reservoir for Reston Ebolavirus.	Serology	No	IgG	ELISA	N/A	Sera	N/A	N/A	1	0	1	HP3, Shaw	Some of these tested positive by REBOV NP and some by REBOV GP	3 of these positve results were confirmed by IFA titers (either GP o NP)
﻿REBOV, ZEBOV	﻿Rousettus leschenaultii	Bat	Antibodies in Fruit Bats, Bangladesh	Olival	2013	﻿23265969	﻿10.3201/eid1902.120524	115	N/A	2010-04-01	2011-03-01	Bangladesh	Central Asia	Asia	Yes	4	No	N/A	Pathogen Surveillance	Testing for the presence of Ebolavirus antibodies in fruit bats in Bangladesh	Serology	Yes	IgG	ELISA	N/A	Sera	N/A	N/A	141	5	136	HP3	Other strains were tested for, not other pathogens	﻿All confirmed seropositive samples except 1 reacted more strongly to Zaire virus antigens than Reston virus antigens	Confirmed by western blot
﻿REBOV, ZEBOV	﻿Rousettus leschenaultii	Bat	Antibodies in Fruit Bats, Bangladesh	Olival	2013	﻿23265969	﻿10.3201/eid1902.120524	115	N/A	2010-04-01	2011-03-01	Bangladesh	Central Asia	Asia	Yes	4	No	N/A	Pathogen Surveillance	Testing for the presence of Ebolavirus antibodies in fruit bats in Bangladesh	PCR/Sequencing	Yes	N/A	N/A	﻿RN/A polymerase gene	Sera, feces, throat, urine	N/A	N/A	141	0	141	HP3	Other strains were tested for, not other pathogens	﻿All confirmed seropositive samples except 1 reacted more strongly to Zaire virus antigens than Reston virus antigens	Confirmed by western blot
﻿REBOV, ZEBOV	﻿Cynopterus spp	Bat	Antibodies in Fruit Bats, Bangladesh	Olival	2013	﻿23265969	﻿10.3201/eid1902.120524	115	N/A	2010-04-01	2011-03-01	Bangladesh	Central Asia	Asia	Yes	4	No	N/A	Pathogen Surveillance	Testing for the presence of Ebolavirus antibodies in fruit bats in Bangladesh	Serology	Yes	IgG	ELISA	N/A	Sera	N/A	N/A	75	0	75	HP3	Other strains were tested for, not other pathogens	﻿All confirmed seropositive samples except 1 reacted more strongly to Zaire virus antigens than Reston virus antigens	Confirmed by western blot
﻿REBOV, ZEBOV	﻿Cynopterus spp	Bat	Antibodies in Fruit Bats, Bangladesh	Olival	2013	﻿23265969	﻿10.3201/eid1902.120524	115	N/A	2010-04-01	2011-03-01	Bangladesh	Central Asia	Asia	Yes	4	No	N/A	Pathogen Surveillance	Testing for the presence of Ebolavirus antibodies in fruit bats in Bangladesh	PCR/Sequencing	Yes	N/A	N/A	﻿RN/A polymerase gene	Sera, feces, throat, urine	N/A	N/A	75	0	75	HP3	Other strains were tested for, not other pathogens	﻿All confirmed seropositive samples except 1 reacted more strongly to Zaire virus antigens than Reston virus antigens	Confirmed by western blot
﻿REBOV, ZEBOV	﻿Macroglossus sobrinus	Bat	Antibodies in Fruit Bats, Bangladesh	Olival	2013	﻿23265969	﻿10.3201/eid1902.120524	115	N/A	2010-04-01	2011-03-01	Bangladesh	Central Asia	Asia	Yes	4	No	N/A	Pathogen Surveillance	Testing for the presence of Ebolavirus antibodies in fruit bats in Bangladesh	Serology	Yes	IgG	ELISA	N/A	Sera	N/A	N/A	1	0	1	HP3	Other strains were tested for, not other pathogens	﻿All confirmed seropositive samples except 1 reacted more strongly to Zaire virus antigens than Reston virus antigens	Confirmed by western blot
﻿REBOV, ZEBOV	﻿Macroglossus sobrinus	Bat	Antibodies in Fruit Bats, Bangladesh	Olival	2013	﻿23265969	﻿10.3201/eid1902.120524	115	N/A	2010-04-01	2011-03-01	Bangladesh	Central Asia	Asia	Yes	4	No	N/A	Pathogen Surveillance	Testing for the presence of Ebolavirus antibodies in fruit bats in Bangladesh	PCR/Sequencing	Yes	N/A	N/A	﻿RN/A polymerase gene	Sera, feces, throat, urine	N/A	N/A	1	0	1	HP3	Other strains were tested for, not other pathogens	﻿All confirmed seropositive samples except 1 reacted more strongly to Zaire virus antigens than Reston virus antigens	Confirmed by western blot
﻿REBOV, ZEBOV	﻿Megaderma lyra	Bat	Antibodies in Fruit Bats, Bangladesh	Olival	2013	﻿23265969	﻿10.3201/eid1902.120524	115	N/A	2010-04-01	2011-03-01	Bangladesh	Central Asia	Asia	Yes	4	No	N/A	Pathogen Surveillance	Testing for the presence of Ebolavirus antibodies in fruit bats in Bangladesh	Serology	Yes	IgG	ELISA	N/A	Sera	N/A	N/A	56	0	56	HP3	Other strains were tested for, not other pathogens	﻿All confirmed seropositive samples except 1 reacted more strongly to Zaire virus antigens than Reston virus antigens	Confirmed by western blot
﻿REBOV, ZEBOV	﻿Megaderma lyra	Bat	Antibodies in Fruit Bats, Bangladesh	Olival	2013	﻿23265969	﻿10.3201/eid1902.120524	115	N/A	2010-04-01	2011-03-01	Bangladesh	Central Asia	Asia	Yes	4	No	N/A	Pathogen Surveillance	Testing for the presence of Ebolavirus antibodies in fruit bats in Bangladesh	PCR/Sequencing	Yes	N/A	N/A	﻿RN/A polymerase gene	Sera, feces, throat, urine	N/A	N/A	56	0	56	HP3	Other strains were tested for, not other pathogens	﻿All confirmed seropositive samples except 1 reacted more strongly to Zaire virus antigens than Reston virus antigens	Confirmed by western blot
REBOV	Sus scrofa domesticus	Pig	Discovery of swine as a host for the reston ebolavirus	Barrette	2009		﻿10.1126/science.1172705	320	2008-07-01	N/A	N/A	Philippines	Southeastern Asia	Asia	Yes	2	Yes	Porcine circovirus, Porcine reproductive and respiratory syndrome virus (PRRSV)	Pathogen Surveillance	Diagnostic investigation of recent multiple outbreaks of a respiratory and abortion disease syndrome in swine.	PCR/Sequencing	Yes	N/A	N/A	L gene	Lung	Yes	5/8 tested positive for PRRSV, 4/8 tested positive for PCV-2	8	3	5	Shaw, HP3	﻿The lack of a phylogenetic clade, distinct from viruses in macaques, for the recent REBOV in- fections in swine suggests that REBOV has been circulating since, and possibly before, the initial discovery of REBOV in monkeys exported from the Philippines in 1989
REBOV	Sus scrofa domesticus	Pig	Discovery of swine as a host for the reston ebolavirus	Barrette	2009		﻿10.1126/science.1172705	320	2008-07-01	N/A	N/A	Philippines	Southeastern Asia	Asia	Yes	2	Yes	Porcine circovirus, Porcine reproductive and respiratory syndrome virus (PRRSV)	Pathogen Surveillance	Diagnostic investigation of recent multiple outbreaks of a respiratory and abortion disease syndrome in swine.	PCR/Sequencing	Yes	N/A	N/A	L gene	Spleen	Yes	3/9 tested positive for PRRSV, 3/9 tested positive for PCV-2	9	6	3	Shaw, HP3	﻿The lack of a phylogenetic clade, distinct from viruses in macaques, for the recent REBOV in- fections in swine suggests that REBOV has been circulating since, and possibly before, the initial discovery of REBOV in monkeys exported from the Philippines in 1990
REBOV	Sus scrofa domesticus	Pig	Discovery of swine as a host for the reston ebolavirus	Barrette	2009		﻿10.1126/science.1172705	320	2008-07-01	N/A	N/A	Philippines	Southeastern Asia	Asia	Yes	2	Yes	Porcine circovirus, Porcine reproductive and respiratory syndrome virus (PRRSV)	Pathogen Surveillance	Diagnostic investigation of recent multiple outbreaks of a respiratory and abortion disease syndrome in swine.	PCR/Sequencing	Yes	N/A	N/A	L gene	Lymph node	Yes	2/3 tested positive for PRRSV,0/3 tested positive for PCV-2	3	3	0	Shaw, HP3	﻿The lack of a phylogenetic clade, distinct from viruses in macaques, for the recent REBOV in- fections in swine suggests that REBOV has been circulating since, and possibly before, the initial discovery of REBOV in monkeys exported from the Philippines in 1991
REBOV	Sus scrofa domesticus	Pig	Discovery of swine as a host for the reston ebolavirus	Barrette	2009		﻿10.1126/science.1172705	320	2008-07-01	N/A	N/A	Philippines	Southeastern Asia	Asia	Yes	2	Yes	Porcine circovirus, Porcine reproductive and respiratory syndrome virus (PRRSV)	Pathogen Surveillance	Diagnostic investigation of recent multiple outbreaks of a respiratory and abortion disease syndrome in swine.	PCR/Sequencing	Yes	N/A	N/A	L gene	Liver	Yes	0/4 tested positive for PRRSV, 3/4 tested positive for PCV-2	4	0	4	Shaw, HP3	﻿The lack of a phylogenetic clade, distinct from viruses in macaques, for the recent REBOV in- fections in swine suggests that REBOV has been circulating since, and possibly before, the initial discovery of REBOV in monkeys exported from the Philippines in 1992
REBOV	Sus scrofa domesticus	Pig	Discovery of swine as a host for the reston ebolavirus	Barrette	2009		﻿10.1126/science.1172705	320	2008-07-01	N/A	N/A	Philippines	Southeastern Asia	Asia	Yes	2	Yes	Porcine circovirus, Porcine reproductive and respiratory syndrome virus (PRRSV)	Pathogen Surveillance	Diagnostic investigation of recent multiple outbreaks of a respiratory and abortion disease syndrome in swine.	PCR/Sequencing	Yes	N/A	N/A	L gene	Tonsil	Yes	1/2 tested positive for PRRSV, 1/2 tested positive for PCV-2	2	0	2	Shaw, HP3	﻿The lack of a phylogenetic clade, distinct from viruses in macaques, for the recent REBOV in- fections in swine suggests that REBOV has been circulating since, and possibly before, the initial discovery of REBOV in monkeys exported from the Philippines in 1993
REBOV	Sus scrofa domesticus	Pig	Discovery of swine as a host for the reston ebolavirus	Barrette	2009		﻿10.1126/science.1172705	320	2008-07-01	N/A	N/A	Philippines	Southeastern Asia	Asia	Yes	2	Yes	Porcine reproductive and respiratory syndrome virus (PRRSV)	Pathogen Surveillance	Diagnostic investigation of recent multiple outbreaks of a respiratory and abortion disease syndrome in swine.	Immunohistochemistry	Yes	N/A	N/A	N/A	Lymph node, lung	Yes	Tested positive for PRRSV antigens as well	2	0	2	Shaw, HP3	﻿The lack of a phylogenetic clade, distinct from viruses in macaques, for the recent REBOV in- fections in swine suggests that REBOV has been circulating since, and possibly before, the initial discovery of REBOV in monkeys exported from the Philippines in 1994	﻿REBOV antigens were seen focally in lymphoid and lymph node capsule tissues with minimal necrosis, whereas PRRSVantigens were seen in the germinal centers oflymphoid follicles displaying germinal cell hyperplasia and focal necrosis	﻿Immunostaining of lung tissues for REBOVand PRRSV revealed localization ofboth viral antigens in areas displaying mixed inflam- matory cells and sloughed necrotic debris in alveolar spaces consistent with interstitial pneumon
REBOV	Sus scrofa domesticus	Pig	Discovery of swine as a host for the reston ebolavirus	Barrette	2009		﻿10.1126/science.1172705	320	2008-07-01	N/A	N/A	Philippines	Southeastern Asia	Asia	Yes	2	No	N/A	Pathogen Surveillance	Diagnostic investigation of recent multiple outbreaks of a respiratory and abortion disease syndrome in swine.	Isolation	Yes	N/A	N/A	N/A	Lymph node	N/A	N/A	1	1	0	Shaw, HP3	﻿The lack of a phylogenetic clade, distinct from viruses in macaques, for the recent REBOV in- fections in swine suggests that REBOV has been circulating since, and possibly before, the initial discovery of REBOV in monkeys exported from the Philippines in 1994	Isolation in E6 Vero cell culture
REBOV	Sus scrofa domesticus	Pig	Discovery of swine as a host for the reston ebolavirus	Barrette	2009		﻿10.1126/science.1172705	320	2008-07-01	N/A	N/A	Philippines	Southeastern Asia	Asia	Yes	2	Yes	Porcine reproductive and respiratory syndrome virus (PRRSV)	Pathogen Surveillance	Diagnostic investigation of recent multiple outbreaks of a respiratory and abortion disease syndrome in swine.	Serology	Yes	IgG	ELISA	N/A	Sera	Yes	PRRSV samples were positive	13	0	13	Shaw, HP3	﻿The lack of a phylogenetic clade, distinct from viruses in macaques, for the recent REBOV in- fections in swine suggests that REBOV has been circulating since, and possibly before, the initial discovery of REBOV in monkeys exported from the Philippines in 1994
REBOV	Homo sapiens	Human	Discovery of swine as a host for the reston ebolavirus	Barrette	2009		﻿10.1126/science.1172705	320	2008-07-01	N/A	N/A	Philippines	Southeastern Asia	Asia	Yes	2	No	N/A	Pathogen Surveillance	Diagnostic investigation of recent multiple outbreaks of a respiratory and abortion disease syndrome in swine.	Serology	No	IgG	ELISA	N/A	Sera	N/A	N/A	141	6	135	Shaw, HP3	﻿The lack of a phylogenetic clade, distinct from viruses in macaques, for the recent REBOV in- fections in swine suggests that REBOV has been circulating since, and possibly before, the initial discovery of REBOV in monkeys exported from the Philippines in 1994
REBOV	Homo sapiens	Human	Epidemiology of Ebola (subtype Reston) virus in the Philippines, 1996	Miranda	1999	﻿9988174	﻿10.1086/514314	103	1996-05-01	N/A	N/A	Philippines	Southeastern Asia	Asia	Yes	2	No	N/A	Experimental	Investigating the origin of infected animals with REBOV and testing REBOV infection in occupationally exposed humans	Serology	No	IgG	ELISA	N/A	Sera	N/A	N/A	250	1	249	Shaw
REBOV	﻿Macaca fascicularis	Primate	Epidemiology of Ebola (subtype Reston) virus in the Philippines, 1996	Miranda	1999	﻿9988174	﻿10.1086/514314	103	1996-05-01	N/A	N/A	Philippines	Southeastern Asia	Asia	Yes	2	No	N/A	Experimental	Investigating the origin of infected animals with REBOV and testing REBOV infection in occupationally exposed humans	Serology	Yes	IgG	ELISA	N/A	Sera	N/A	N/A	1732	3	1729	Shaw	Mortality rates were also recorded for ﻿Macaca fascicularis
REBOV	﻿Macaca fascicularis	Primate	Epidemiology of Ebola (subtype Reston) virus in the Philippines, 1996	Miranda	1999	﻿9988174	﻿10.1086/514314	103	1996-05-01	N/A	N/A	Philippines	Southeastern Asia	Asia	Yes	2	No	N/A	Experimental	Investigating the origin of infected animals with REBOV and testing REBOV infection in occupationally exposed humans	PCR/Sequencing	Yes	N/A	N/A	for EBO-R antigen	Liver, Serum	N/A	N/A	1051	131	920	Shaw	Mortality rates were also recorded for ﻿Macaca fascicularis	﻿Ebola antigen detection was used.
SEBOV	Homo sapiens	Human	Viral Haemorrhagic Fever in Southern Sudan and Northern Zaire	Bowen	1977		﻿10.1016/s0140-6736(77)92001-3	101	N/A	1976-07-01	1976-09-01	Republic of Congo	Central Africa	Africa	No	1	No	N/A	Pathogen Surveillance	﻿Preliminary studies on ZEBOV	Isolation	Yes	N/A	N/A	N/A	Liver, Serum	N/A	N/A	4	4	0	HP3	﻿Virus isolation from the original human material was attempted in : (1) culture preparations of Vero cells; (2) suckling mice inoculated intraperitoneally (i.p.) and in- tracerebrally (i.c.); and (3) young guineapigs (200-250 g) inoculate
SEBOV	Homo sapiens	Human	Viral Haemorrhagic Fever in Southern Sudan and Northern Zaire	Bowen	1977		﻿10.1016/s0140-6736(77)92001-3	101	N/A	1976-07-01	1976-09-01	Sudan	Northeast Africa	Africa	No	1	No	N/A	Pathogen Surveillance	﻿Preliminary studies on ZEBOV	Isolation	Yes	N/A	N/A	N/A	Throat, Urine, Serum	N/A	N/A	1	1	0	HP3	﻿Virus isolation from the original human material was attempted in : (1) culture preparations of Vero cells; (2) suckling mice inoculated intraperitoneally (i.p.) and in- tracerebrally (i.c.); and (3) young guineapigs (200-250 g) inoculate
SEBOV	Homo sapiens	Human	Viral Haemorrhagic Fever in Southern Sudan and Northern Zaire	Bowen	1977		﻿10.1016/s0140-6736(77)92001-3	101	N/A	1976-07-01	1976-09-01				No	1	No	N/A	Pathogen Surveillance	﻿Preliminary studies on ZEBOV	Histology	Yes	N/A	N/A	N/A	Liver, Spleen, Lymph nodes, Lungs	N/A	N/A				HP3
ZEBOV	Homo sapiens	Human	Ebola hemorrhagic fever outbreaks in Gabon, 1994-1997: Epidemiologic and health control issues	Georges	1999	﻿9988167	﻿10.1086/514290	182	N/A	N/A	N/A	Gabon	Middle Africa	Africa	Yes	>1	Yes	Yellow Fever	Pathogen Surveillance	Identifying the cause of ﻿hemorrhagic fever in Gabon	Serology	Yes	IgM	ELISA	N/A	Sera	Yes	﻿During the first epidemic, EBO and YF viruses were obviously coexisting: 9 patients had EBO alone, 11 had EBO and YF, and 3 had YF alone.	205	13	192	HP3	Looked at different outbreaks	Other small animals were tested for the presence of EBOV, due to gold miners disrupting the local environment
ZEBOV	Homo sapiens	Human	Ebola hemorrhagic fever outbreaks in Gabon, 1994-1997: Epidemiologic and health control issues	Georges	1999	﻿9988167	﻿10.1086/514290	182	N/A	N/A	N/A	Gabon	Middle Africa	Africa	Yes	>1	Yes	Crimean-Congo HF fever virus, Rift Valley fever virus, subtype Zaire of EBO virus [EBO-Z; Mayinga and Boniface strains], Lassa fever virus, and Marburg virus	Pathogen Surveillance	Identifying the cause of ﻿hemorrhagic fever in Gabon	Serology	Yes	N/A	IFA	N/A	Sera						HP3	Looked at different outbreaks	Other small animals were tested for the presence of EBOV, due to gold miners disrupting the local environment	The antigen used in the IFA testing was several years old, so instead ELISA's with fresh antigens were used
ZEBOV	Homo sapiens	Human	Ebola hemorrhagic fever outbreaks in Gabon, 1994-1997: Epidemiologic and health control issues	Georges	1999	﻿9988167	﻿10.1086/514290	182	N/A	N/A	N/A	Gabon	Middle Africa	Africa	Yes	>1	Yes	Yellow Fever	Pathogen Surveillance	Identifying the cause of ﻿hemorrhagic fever in Gabon	Serology	Yes	IgG	ELISA	N/A	Sera	Yes	﻿During the first epidemic, EBO and YF viruses were obviously coexisting: 9 patients had EBO alone, 11 had EBO and YF, and 3 had YF alone.	205	34	171	HP3	Looked at different outbreaks	Other small animals were tested for the presence of EBOV, due to gold miners disrupting the local environment
ZEBOV	Homo sapiens	Human	Ebola hemorrhagic fever outbreaks in Gabon, 1994-1997: Epidemiologic and health control issues	Georges	1999	﻿9988167	﻿10.1086/514290	182	N/A	N/A	N/A	Gabon	Middle Africa	Africa	Yes	>1	Yes	Yellow Fever	Pathogen Surveillance	Identifying the cause of ﻿hemorrhagic fever in Gabon	PCR/Sequencing	Yes	N/A	N/A	L gene, GP	Sera, tissues						HP3	Looked at different outbreaks	Other small animals were tested for the presence of EBOV, due to gold miners disrupting the local environment
ZEBOV	Homo sapiens	Human	Ebola hemorrhagic fever outbreaks in Gabon, 1994-1997: Epidemiologic and health control issues	Georges	1999	﻿9988167	﻿10.1086/514290	182	N/A	N/A	N/A	Gabon	Middle Africa	Africa	Yes	>1	No	N/A	Pathogen Surveillance	Identifying the cause of ﻿hemorrhagic fever in Gabon	Isolation	Yes	N/A	N/A	N/A	Sera, tissues			3	0	3	HP3	Looked at different outbreaks	Other small animals were tested for the presence of EBOV, due to gold miners disrupting the local environment
ZEBOV	Homo sapiens	Human	Emergence of Zaire Ebola Virus Disease in Guinea	Baize	2014	﻿24738640	﻿10.1056/nejmoa1404505	1051	2014-03-01	N/A	N/A	Guinea	West Africa	Africa	No	1	No	N/A	Pathogen Surveillance	Looking at the emergence of a new EBOV strain in Guniea.	Isolation	Yes	N/A	N/A	N/A	Sera	N/A	N/A	20	5	15	Shaw	﻿Blood samples were obtained from 20 patients who were hospitalized in Guéckédou, Macenta, and Kis- sidougou because of fever, diarrhea, vomiting, or hemorrhage.	Electron microscopy was undertaken for 2 patients	Phylogenetic analysis was taken in this study to identify index cases
ZEBOV	Homo sapiens	Human	Emergence of Zaire Ebola Virus Disease in Guinea	Baize	2014	﻿24738640	﻿10.1056/nejmoa1404505	1051	2014-03-01	N/A	N/A	Guinea	West Africa	Africa	No	1	Yes	Lassa Fever	Pathogen Surveillance	Looking at the emergence of a new EBOV strain in Guniea.	PCR/Sequencing	Yes	N/A	N/A	L gene	Sera	No	N/A	20	15	5	Shaw	﻿Blood samples were obtained from 20 patients who were hospitalized in Guéckédou, Macenta, and Kis- sidougou because of fever, diarrhea, vomiting, or hemorrhage.	Electron microscopy was undertaken for 2 patients	Phylogenetic analysis was taken in this study to identify index cases	Isolation was attempted in Vero E6 cells
ZEBOV	Chiroptera	Bats	Bats: important reservoir hosts of emerging viruses	Calisher	2006	﻿16847084	﻿10.1128/CMR.00017-06	1136	N/A	N/A	N/A	N/A	N/A	N/A	N/A	N/A	Yes	Other filoviruses	Review	Looking at bats as the potential reservoirs for a variety of different viruses	N/A	N/A	N/A	N/A	N/A	N/A	N/A	N/A	N/A	N/A	N/A	Shaw, HP3	This is not a new line of evidence, it is instead a review of previous evidence
REBOV	﻿Macaca fascicularis	Primate	Use of immunoelectron microscopy to show Ebola virus during the 1989 United States epizootic	Geisbert	1990	﻿2229429	﻿10.1136/jcp.43.10.813	20	N/A	N/A	N/A	Philippines	Southeastern Asia	Asia	No	1	No	N/A	Experimental	Attempting to identify a method of using immunoelectron microscopy to identify Ebolaviruses	Isolation	No	N/A	N/A	N/A	Sera	N/A	N/A	4	3	1	Shaw	This study does not reveal much about spillover
REBOV	﻿Macaca fascicularis	Primate	Current knowledge on lower virulence of Reston Ebola virus (in French: Connaissances actuelles sur la moindre virulence du virus Ebola Reston)	Morikawa	2007	﻿17610952	﻿10.1016/j.cimid.2007.05.005	22	N/A	N/A	N/A	N/A	N/A	N/A	N/A		No	N/A	Review	N/A	N/A	N/A	N/A	N/A	N/A	N/A	N/A	N/A	N/A	N/A	N/A	Shaw	This is a review paper
TAFV	Pan troglodytes	Primate	Histopathological and immunohistochemical studies of lesions associated with Ebola virus in a naturally infected chimpanzee	Wyers	1999	﻿9988165	10.1086/514300	29	1994	N/A	N/A	Côte d'Ivoire	Southern Africa	Africa	No	1	No	N/A	Experimental	Elucidate the pathogenesis of EBOV infection in natu- rally infected chimpanzees	Histology, Immunohistochemistry	No	N/A	N/A	N/A	Liver, Spleen	N/A	N/A	1	1	0	GMPD2	Ebola infected cells were taken from a single chimpanzee that was infected with Ebolavirus
EBOV	Pan troglodytes	Primate	Chimpanzee outbreak heats up search for Ebola origin	Morrell	1995	﻿7754392	﻿10.1126/science.7754392	10	N/A	N/A	N/A	N/A	N/A	N/A	N/A	N/A	No	N/A	Review	Review	N/A	N/A	N/A	N/A	N/A	N/A	N/A	N/A	N/A	N/A	N/A	GMPD2
N/A	N/A	N/A	N/A	Boesch and Boesch-Achermann	2000		N/A	N/A	N/A	N/A	N/A	N/A	N/A	N/A	N/A	N/A	N/A	N/A	Book	N/A	N/A	N/A	N/A	N/A	N/A	N/A	N/A	N/A	N/A	N/A	N/A	GMPD2	N/A
N/A	N/A	N/A	N/A	Esteves	1996		N/A	N/A	N/A	N/A	N/A	N/A	N/A	N/A	N/A	N/A	N/A	N/A	Cannot find paper	N/A	N/A	N/A	N/A	N/A	N/A	N/A	N/A	N/A	N/A	N/A	N/A	GMPD2	N/A
N/A	N/A	N/A		Olival	2012		N/A	N/A	N/A	N/A	N/A	N/A	N/A	N/A	N/A	N/A	N/A	N/A	Review	N/A	N/A	N/A	N/A	N/A	N/A	N/A	N/A	N/A	N/A	N/A	N/A	HP3
REBOV	N/A	N/A	Reston Ebolavirus in humans and animals in the Philippines: A review	Miranda	2011	﻿21987747	﻿10.1093/infdis/jir296	84	N/A	N/A	N/A	N/A	N/A	N/A	N/A	N/A	No	N/A	Review	Looking at previous data about reston ebolavirus in animals and humans. A summary of the work looking at the transmission and spread of REBOV.	N/A	N/A	N/A	N/A	N/A	N/A	N/A	N/A	N/A	N/A	N/A	HP3
EBOV	N/A	N/A	Pathogenesis of filoviral haemorrhagic fevers	Mahanty	2004	﻿15288821	﻿10.1016/S1473-3099(04)01103-X	220	N/A	N/A	N/A	N/A	N/A	N/A	N/A	N/A	Yes	N/A	Review	N/A	N/A	N/A	N/A	N/A	N/A	N/A	N/A	N/A	N/A	N/A	N/A	EID2
ZEBOV, SEBOV,	N/A	N/A	Single-Injection Vaccine Protects Nonhuman Primates against Infection with Marburg Virus and Three Species of Ebola Virus	Geisbert	2009	﻿19386702	﻿10.1128/jvi.00561-09	205	N/A	N/A	N/A	N/A	N/A	N/A	N/A	N/A	Yes	MARV	Experimental	Vaccine study	N/A	N/A	N/A	N/A	N/A	N/A	N/A	N/A	N/A	N/A	N/A	EID2
ZEBOV, SEBOV	N/A	N/A	Protection of nonhuman primates against two species of ebola virus infection with a single complex adenovirus vector	Pratt	2010	﻿20181765	﻿10.1128/CVI.00467-09	88	N/A	N/A	N/A	N/A	N/A	N/A	N/A	N/A	No	N/A	Experimental	Vaccine study	N/A	N/A	N/A	N/A	N/A	N/A	N/A	N/A	N/A	N/A	N/A	EID2
ZEBOV	N/A	N/A	Isolation and characterisation of Ebolavirus-specific recombinant antibody fragments from murine and shark immune libraries	Goodchild	2011	﻿21752470	﻿10.1016/j.molimm.2011.06.437	42	N/A	N/A	N/A	N/A	N/A	N/A	N/A	N/A	No	N/A	Experimental	Creating assays and vaccines	N/A	N/A	N/A	N/A	N/A	N/A	N/A	N/A	N/A	N/A	N/A	EID2
ZEBOV, REBOV	Homo sapiens	Human	Global Suppression of the Host Antiviral Response by Ebola- and Marburgviruses: Increased Antagonism of the Type I Interferon Response Is Associated with Enhanced Virulence	Kash	2006	﻿16501110	﻿10.1128/jvi.80.6.3009-3020.2006	184	N/A	N/A	N/A	N/A	N/A	N/A	N/A	N/A	Yes	MARV	Experimental	Characterizing the regulation of gene expression responses in human liver cells infected with Zaire Ebolavirus (ZEBOV), Reston Ebolavirus (REBOV), and Marburgvirus (MARV), using transcriptional profiling and bioinformatics. Studies demonstrate the ability of EBOV and MARV to modulate host cell gene expression to antagonize the activation of the innate antiviral response.	N/A	N/A	N/A	N/A	N/A	N/A	N/A	N/A	N/A	N/A	N/A	EID2
EBOV	Homo sapiens	Human	Ebola Virus VP24 Proteins Inhibit the Interaction of NPI-1 Subfamily Karyopherin α Proteins with Activated STAT1	Reid	2007	﻿17928350	﻿10.1128/jvi.01097-07	221	N/A	N/A	N/A	N/A	N/A	N/A	N/A	N/A	No	N/A	Experimental	How VP24 affects the interaction of IFN alpha beta gamma gene expression	N/A	N/A	N/A	N/A	N/A	N/A	N/A	N/A	N/A	N/A	N/A	EID2
EBOV	Homo sapiens	Human	Vesicular stomatitis virus-based Ebola vaccine is well-tolerated and protects immunocompromised nonhuman primates	Geisbert	2008	﻿19043556	﻿10.1371/jourN/Al.ppat.1000225	126	N/A	N/A	N/A	N/A	N/A	N/A	N/A	N/A	No	N/A	Experimental	Testing the safety of vaccination	N/A	N/A	N/A	N/A	N/A	N/A	N/A	N/A	N/A	N/A	N/A	EID2	﻿The vaccine protected 4 of 6 SHIV-infected macaques from death following ZEBOV challenge. Evaluation of CD4+ T cells in all animals showed that the animals that succumbed to lethal ZEBOV challenge had the lowest CD4+ counts, suggesting that CD4+ T cells may play a role in mediating protection against ZEBOV
EBOV	Homo sapiens	Human	Postexposure protection of non-human primates against a lethal Ebola virus challenge with RNA interference: a proof-of-concept study	Geisbert	2010	﻿20511019	﻿10.1016/S0140-6736(10)60357-1	289	N/A	N/A	N/A	N/A	N/A	N/A	N/A	N/A	No	N/A	Experimental	﻿This complete postexposure protection against ZEBOV in non-human primates provides a model for the treatment of ZEBOV-induced haemorrhagic fever. These data show the potential of Rna interference as an eff ective postexposure treatment strategy for people infected with Ebola virus, and suggest that this strategy might also be useful for treatment of other emerging viral infections	N/A	N/A	N/A	N/A	N/A	N/A	N/A	N/A	N/A	N/A	N/A	EID2
ZEBOV	Homo sapiens	Human	Human fatal zaire ebola virus infection is associated with an aberrant innate immunity and with massive lymphocyte apoptosis	Wauquier	2010		﻿10.1371/jourN/Al.pntd.0000837	364	N/A	N/A	N/A	N/A	N/A	N/A	N/A	N/A	No	N/A	Experimental	Studying how levels of cytokines affects mortality rate	N/A	N/A	N/A	N/A	N/A	N/A	N/A	N/A	N/A	N/A	N/A	EID2
ZEBOV	Homo sapiens	Human	The Tyro3 Receptor Kinase Axl Enhances Macropinocytosis of Zaire Ebolavirus	Hunt	2011	﻿21047970	﻿10.1128/jvi.01278-09	176	N/A	N/A	N/A	N/A	N/A	N/A	N/A	N/A	No	N/A	Experimental	Characterize entry pathways that are used for ZEBOV uptake in cells that require Axl for optimal transduction and to define the role of Axl in this process.	N/A	N/A	N/A	N/A	N/A	N/A	N/A	N/A	N/A	N/A	N/A	EID2
ZEBOV	Homo sapiens	Human	Ebola virus glycoprotein Fc fusion protein confers protection against lethal challenge in vaccinated mice	Konduru	2011	﻿21329775	﻿10.1016/j.vaccine.2011.01.113	61	N/A	N/A	N/A	N/A	N/A	N/A	N/A	N/A	No	N/A	Experimental	Expressed the extracellular domain of the Zaire Ebola virus (ZEBOV) GP fused to the Fc fragment of human IgG1 (ZEBOVGP-Fc) in mammalian cells and showed that GP undergoes the complex furin cleavage and processing observed in the native membrane-bound GP.	N/A	N/A	N/A	N/A	N/A	N/A	N/A	N/A	N/A	N/A	N/A	EID2
EBOV	N/A	N/A	The natural history of Ebola virus in Africa	Pourrut	2005	﻿16002313	﻿10.1016/j.micinf.2005.04.006	224	N/A	N/A	N/A	N/A	N/A	N/A	N/A	N/A	No	N/A	Review	﻿This article is an overview of the many published investigations of how Ebola virus circulates in its natural environment, focusing on the viral reservoir, susceptible animal species, environmental conditions favoring inter-species transmission, and how the infection is trans- mitted to humans	N/A	N/A	N/A	N/A	N/A	N/A	N/A	N/A	N/A	N/A	N/A	Shaw
ZEBOV	Gorilla gorilla	Primate	Gorilla susceptibility to Ebola virus: The cost of sociality	Caillaud	2006		﻿10.1016/j.cub.2006.06.017	120	N/A	2001	2005	Republic of Congo	Central Africa	Africa	No	1	No	N/A	Modelling	Attempting to understand how group dynamics in gorilla populations impact the spread of ebolavirus	Statistical	No	N/A	N/A	N/A	N/A	N/A	N/A	N/A	N/A	N/A	GMPD2
